# Supplementary material for: An update on the distribution, bionomics, and insecticide susceptibility of Anopheles stephensi in Ethiopia, 2018–2020
Source: Malar J. 2021 Jun 9;20:263. doi: 10.1186/s12936-021-03801-3 (PMC8189708; doi:10.1186/s12936-021-03801-3)
Supplement: Supplementary file 1 — Additional file 1: Table S1. Larval collections made in 2020. [file 12936_2021_3801_MOESM1_ESM.xlsx]

## Sheet: 2020 Data
Region	Administrative zone	District	Kebele	Nearest urban area	Larval habitat type	larvsitecode	latitude	longitude	latlong	Larval presence	larvcode	Anopheles spp.	Culex spp.	Aedes spp.	Total larvae	Adult Anopheles spp.	An. stephensi present	Aedes and An. stephensi	Anopheles sp. and Aedes	turbid	turbcode	vegetation	vegcode	shade	shadecode	water current	flowcode	surface area	surfcode	distance from residence	distcode	natural enemies	enemicode
Oromia	East Shoa	Adami Tulu-Jido-Kombol	Abine Germama	Ziway	Swamps/Marsh	3	7.95111	38.7225	7.95111, 38.7225	yes	1	52	11	0	63	An pharoensis(16)				clear	0	present	1	partly	1	stagnant	0	small	0	≤100m	0	present	1
Oromia	East Shoa	Adami Tulu-Jido-Kombol	Abine Germama	Ziway	Swamps/Marsh	3	7.95583	38.7189	7.95583, 38.71889	yes	1	3	16	0	19	An pharoensis (1)				clear	0	present	1	partly	1	stagnant	0	large	2	101-500m	1	present	1
Oromia	East Shoa	Adami Tulu-Jido-Kombol	Abine Germama	Ziway	Swamps/Marsh	3	7.5556	38.7203	7.5556, 38.72028	yes	1	4	22	0	26	An pharoensis (2)				clear	0	present	1	partly	1	stagnant	0	small	0	101-500m	1	absent	0
Oromia	East Shoa	Adami Tulu-Jido-Kombol	Abine Germama	Ziway	Swamps/Marsh	3	7.955	38.7203	7.955, 38.72028	yes	1	4	32	0	36	An pharoensis(1)				clear	0	present	1	partly	1	stagnant	0	small	0	101-500m	1	absent	0
Oromia	East Shoa	Adami Tulu-Jido-Kombol	Abine Germama	Ziway	Swamps/Marsh	3	7.95444	38.7206	7.95444, 38.72056	yes	1	16	35	0	51	An gambiae s.l (8)				turbid	1	present	1	partly	1	stagnant	0	medium	1	101-500m	1	present	1
Oromia	East Shoa	Adami Tulu-Jido-Kombol	Abine Germama	Ziway	Swamps/Marsh	3	7.95389	38.7208	7.95389, 38.72083	yes	1	30	47	0	77	An gambiae s.l(4), An pharoensis (8)				turbid	1	absent	0	sunlit	0	stagnant	0	medium	1	>500m	2	present	1
Oromia	East Shoa	Adami Tulu-Jido-Kombol	Abine Germama	Ziway	Swamps/Marsh	3	7.95333	38.7208	7.95333, 38.72083	yes	1	2	43	0	45					clear	0	absent	0	sunlit	0	stagnant	0	small	0	≤100m	0	absent	0
Oromia	East Shoa	Adami Tulu-Jido-Kombol	Abine Germama	Ziway	Swamps/Marsh	3	7.95167	38.7206	7.95167, 38.72056	yes	1	1	0	0	1					clear	0	absent	0	sunlit	0	stagnant	0	small	0	≤100m	0	absent	0
Oromia	East Shoa	Adami Tulu-Jido-Kombol	Abine Germama	Ziway	Swamps/Marsh	3	7.95	38.7197	7.95, 38.71972	yes	1	5	1	0	6	An pharoensis (1)				clear	0	absent	0	sunlit	0	stagnant	0	small	0	≤100m	0	absent	0
Somali	Shabelle	Godey	Adadle	Godey	Car wash	11	5.79882	43.5384	05.79882, 43.53839	No	0	0	0	0	0	None				turbid	1	absent	0	partly	1	stagnant	0	medium	1	≤100m	0	(No predators);	0
Somali	Shabelle	Godey	Adadle	Godey	Car wash	11	5.80522	43.5324	05.80522, 43.53245	Yes	1	0	0	8	8	None				turbid	1	absent	0	partly	1	stagnant	0	medium	1	≤100m	0	(No predators);	0
Somali	Shabelle	Godey	Adadle	Godey	Concrete well ("birka")	13	5.79882	43.5384	05.79882, 43.53839	No	0	0	0	0	0	None				turbid	1	absent	0	shaded	2	stagnant	0	medium	1	≤100m	0	(No predator);	0
Somali	Shabelle	Godey	Adadle	Godey	Concrete well ("birka")	13	5.80017	43.5354	05.80017, 43.53538	No	0	0	0	0	0	None				turbid	1	absent	0	partly	1	stagnant	0	medium	1	≤100m	0	(No predators);	0
Somali	Shabelle	Godey	Adadle	Godey	Concrete well ("birka")	13	5.80522	43.5324	05.80522, 43.53245	Yes	1	0	0	17	17	None				turbid	1	absent	0	shaded	2	stagnant	0	medium	1	≤100m	0	(No predators);	0
Somali	Shabelle	Godey	Adadle	Godey	Concrete well ("birka")	13	5.80544	43.5337	05.80544, 43.53375	No	0	0	0	0	0	None				clear	0	absent	0	partly	1	stagnant	0	medium	1	≤100m	0	(No predators)	0
Somali	Shabelle	Godey	Adadle	Godey	Polyethylene plastic sheeting	16	5.80544	43.5337	05.80544, 43.53375	Yes	1	200	0	0	200	An. stephensi (184)	1			turbid	1	absent	0	sunlit	0	stagnant	0	medium	1	≤100m	0	(No predators); Water reserved for construction purpose, with floating algae	0
Somali	Shabelle	Godey	Adadle	Godey	Polyethylene plastic sheeting	16	5.80712	43.5317	05.80712, 43.53169	No	0	0	0	0	0	None				clear	0	absent	0	shaded	2	stagnant	0	small	0	≤100m	0	(No predators)	0
Somali	Shabelle	Godey	Adadle	Godey	Tires	7	5.80522	43.5324	05.80522, 43.53245	Yes	1	0	0	13	13	None				turbid	1	absent	0	sunlit	0	stagnant	0	small	0	≤100m	0	(No predators);	0
Somali	Shabelle	Godey	Adadle	Godey	Tires	7	5.80712	43.5317	05.80712, 43.53169	No	0	0	0	0	0	None				turbid	1	absent	0	sunlit	0	stagnant	0	small	0	≤100m	0	(No predators);	0
Oromia	East Harerge	Haramaya	Adele	Dire Dawa	Pond	4	09.42888	41.94065	09.42888, 41.94065	yes	1	0	276	0	276					clear	0	present	1	sunlit	0	stagnant	0	small	0	101-500m	1	(yes);	1
Oromia	East Harerge	Haramaya	Adele	Dire Dawa	Puddle	5	09.42090	41.94939	09.42090, 41.94939	yes	1	0	164	16	180					turbid	1	absent	0	sunlit	0	stagnant	0	small	0	≤100m	0	(yes);	1
Oromia	East Harerge	Haramaya	Adele	Dire Dawa	Swamps/Marsh	3	09.42278	41.94496	09.42278, 41.94496	yes	1	23	389	24	436	An. gambiae s.l.(1)			1	clear	0	present	1	partly	1	stagnant	0	large	2	101-500m	1	(yes);	1
Somali	Shabelle	Godey	Aelen	Godey	Barrel/drum/tank	1	5.90102	43.6618	05.90102, 43.66184	Yes	1	0	4	17	21	None				turbid	1	absent	0	shaded	2	stagnant	0	small	0	≤100m	0	(No predator);	0
Somali	Shabelle	Godey	Aelen	Godey	Barrel/drum/tank	1	5.904	43.6532	05.90400, 43.65318	No	0	0	7	0	7	None				turbid	1	absent	0	partly	1	stagnant	0	small	0	≤100m	0	(No predators);	0
Somali	Shabelle	Godey	Aelen	Godey	Concrete well ("birka")	13	5.90165	43.6585	05.90165, 43.65847	No	0	0	0	0	0	None				turbid	1	absent	0	shaded	2	stagnant	0	Medium	1	≤100m	0	(No predators);	0
Somali	Jarar	Degehabur	Agesure	Degehabur	Concrete well ("birka")	13	8.3783	43.5551	08.37830, 43.55505	Yes	1	0	21	0	21	None				turbid	1	absent	0	sunlit	0	stagnant	0	medium	1	101-500m	1	(absent); floating algae	0
Somali	Jarar	Degehabur	Agesure	Degehabur	Concrete well ("birka")	13	8.37832	43.5549	08.37832, 43.55492	Yes	1	0	0	51	51	None				turbid	1	absent	0	sunlit	0	stagnant	0	small	0	≤100m	0	(No predators);	0
Afar	1	Semera	Ali-Essa	Semera	Buckets	12	11.7246	41.133	11.7245833333333, 41.1329666666667	No	0	0	0	0	0					turbid	1	absent	0	sunlit	0	stagnant	0	small	0	≤100m	0	(absent);	0
Afar	1	Semera	Ali-Essa	Semera	Buckets	12	11.7245	41.1331	11.7244833333333, 41.1331	Yes	1	0	8	11	19					turbid	1	absent	0	sunlit	0	stagnant	0	small	0	≤100m	0	(absent);	0
Afar	1	Semera	Ali-Essa	Semera	Irrigation/drainage canal	10	11.7273	41.1179	11.7273, 41.1178666666667	No	0	0	0	0	0					turbid	1	absent	0	sunlit	0	stagnant	0	medium	1	101-500m	1	(present-tadpoles, insects); emergent algae	1
Afar	1	Semera	Ali-Essa	Semera	Pond	4	11.7255	41.1176	11.7254666666667, 41.11765	No	0	0	0	0	0					turbid	1	present	1	sunlit	0	stagnant	0	medium	1	≤100m	0	(present-tadpoles, insects);	1
Afar	1	Semera	Ali-Essa	Semera	Puddle	5	11.7244	41.1192	11.72445, 41.1191666666667	No	0	0	0	0	0					turbid	1	present	1	partly	1	stagnant	0	medium	1	101-500m	1	(present-tadpoles, insects);	1
Afar	1	Semera	Ali-Essa	Semera	Puddle	5	11.7244	41.1192	11.72445, 41.1191666666667	Yes	1	0	53	0	53					turbid	1	present	1	partly	1	stagnant	0	small	0	≤100m	0	(present-tadpoles, insects);	1
Afar	1	Semera	Ali-Essa	Semera	Puddle	5	11.7236	41.1175	11.7235666666667, 41.1175333333333	Yes	1	18	24	0	42	An. gambiae (s.l.) (6)				clear	0	present	1	partly	1	stagnant	0	small	0	≤100m	0	(absent);	0
Afar	1	Semera	Ali-Essa	Semera	Puddle	5	11.7235	41.1175	11.7235166666667, 41.1175	No	0	0	0	0	0					turbid	1	present	1	partly	1	stagnant	0	medium	1	≤100m	0	(absent);	0
Afar	1	Semera	Ali-Essa	Semera	Puddle	5	11.7248	41.1326	11.7247833333333, 41.1326333333333	No	0	0	0	0	0					clear	0	absent	0	sunlit	0	stagnant	0	large	2	101-500m	1	(absent);	0
Afar	1	Semera	Ali-Essa	Semera	Puddle	5	11.724	41.1327	11.7239833333333, 41.1326833333333	Yes	1	11	9	0	20	An. gambiae (s.l.) (4)				turbid	1	absent	0	sunlit	0	stagnant	0	small	0	≤100m	0	(absent);	0
Afar	1	Semera	Ali-Essa	Semera	Puddle	5	11.7223	41.1193	11.7223166666667, 41.1193166666667	Yes	1	0	35	0	35					turbid	1	absent	0	sunlit	0	stagnant	0	small	0	≤100m	0	(absent);	0
Afar	1	Semera	Ali-Essa	Semera	Stream margins/edge	6	11.7246	41.1172	11.7245666666667, 41.1171833333333	No	0	0	0	0	0					turbid	1	absent	0	sunlit	0	flowing	1	medium	1	≤100m	0	(present-tadpoles, insects);	1
Afar	1	Semera	Ali-Essa	Semera	Stream margins/edge	6	11.7244	41.1172	11.7244333333333, 41.1172166666667	No	0	0	0	0	0					turbid	1	absent	0	sunlit	0	stagnant	0	medium	1	≤100m	0	(present-tadpoles, insects);	1
Afar	1	Semera	Ali-Essa	Semera	Stream margins/edge	6	11.7241	41.1168	11.72405, 41.1168166666667	No	0	0	0	0	0					turbid	1	absent	0	sunlit	0	flowing	1	medium	1	≤100m	0	(present-tadpoles, insects);	1
Afar	1	Semera	Ali-Essa	Semera	Stream margins/edge	6	11.7241	41.1332	11.7241, 41.1331666666667	No	0	0	0	0	0					turbid	1	absent	0	sunlit	0	stagnant	0	medium	1	101-500m	1	(present-tadpoles, insects; fishes);	1
Afar	1	Semera	Ali-Essa	Semera	Stream margins/edge	6	11.7241	41.133	11.7241333333333, 41.1330166666667	No	0	0	0	0	0					turbid	1	absent	0	sunlit	0	stagnant	0	medium	1	101-500m	1	(present-tadpoles, insects; fishes);	1
Afar	1	Semera	Ali-Essa	Semera	Swamps/Marsh	3	11.7233	41.1195	11.7233166666667, 41.11945	No	0	0	0	0	0					turbid	1	present	1	partly	1	stagnant	0	medium	1	101-500m	1	(present-tadpoles, insects);	1
Afar	1	Semera	Ali-Essa	Semera	Swamps/Marsh	3	11.7239	41.1198	11.7238833333333, 41.1198166666667	No	0	0	0	0	0					turbid	1	present	1	partly	1	stagnant	0	medium	1	≤100m	0	(present-tadpoles, insects);	1
Afar	1	Semera	Ali-Essa	Semera	Swamps/Marsh	3	11.7237	41.1204	11.7237333333333, 41.12035	No	0	0	0	0	0					turbid	1	present	1	partly	1	stagnant	0	medium	1	101-500m	1	(present-tadpoles, insects);	1
Afar	1	Semera	Ali-Essa	Semera	Swamps/Marsh	3	11.7246	41.119	11.72455, 41.1190166666667	Yes	1	0	29	0	29					turbid	1	present	1	partly	1	stagnant	0	medium	1	≤100m	0	(present-tadpoles, insects);	1
Afar	1	Semera	Ali-Essa	Semera	Swamps/Marsh	3	11.7248	41.1186	11.7248333333333, 41.1186333333333	No	0	0	0	0	0					turbid	1	present	1	partly	1	stagnant	0	medium	1	≤100m	0	(present-tadpoles, insects);	1
Afar	1	Semera	Ali-Essa	Semera	Swamps/Marsh	3	11.723	41.1178	11.7230166666667, 41.1178166666667	Yes	1	15	39	5	59	An. gambiae (s.l.) (9)			1	turbid	1	present	1	partly	1	stagnant	0	large	2	≤100m	0	(present-tadpoles, insects);	1
Afar	1	Semera	Ali-Essa	Semera	Swamps/Marsh	3	11.7233	41.1187	11.7233333333333, 41.1186666666667	No	0	0	0	0	0					turbid	1	present	1	partly	1	stagnant	0	medium	1	≤100m	0	(present-tadpoles, insects);	1
Afar	1	Semera	Ali-Essa	Semera	Swamps/Marsh	3	11.7232	41.1195	11.7231833333333, 41.11955	Yes	1	9	13	2	24	An. gambiae (s.l.) (6)			1	turbid	1	present	1	partly	1	stagnant	0	medium	1	101-500m	1	(absent);	0
Afar	1	Semera	Ali-Essa	Semera	Tires	7	11.7245	41.133	11.7245333333333, 41.1330166666667	Yes	1	0	0	13	13					turbid	1	absent	0	sunlit	0	stagnant	0	small	0	≤100m	0	(absent);	0
Afar	1	Semera	Ali-Essa	Semera	Tires	7	11.7239	41.1172	11.72385, 41.11715	Yes	1	0	0	5	5					turbid	1	absent	0	sunlit	0	stagnant	0	small	0	≤100m	0	(absent);	0
Afar	3	Gewane	Amesaburi	Gewane	Barrel/drum/tank	1	10.0053	40.5729	10.0052666666667, 40.5729	Yes	1	15	9	3	27	An. stephensi (5)	1	1	1	turbid	1	present	1	sunlit	0	stagnant	0	medium	1	≤100m	0	(absent), emergent algae	0
Afar	3	Gewane	Amesaburi	Gewane	Barrel/drum/tank	1	10.0067	40.5734	10.0066833333333, 40.5733666666667	Yes	1	35	0	0	35	An. stephensi (9)	1			clear	0	absent	0	sunlit	0	stagnant	0	medium	1	≤100m	0	(absent);	0
Afar	3	Gewane	Amesaburi	Gewane	Barrel/drum/tank	1	10.0067	40.572	10.0067333333333, 40.572	Yes	1	0	39	0	39					clea	0	present	1	sunlit	0	stagnant	0	small	0	≤100m	0	(absent);	0
Afar	3	Gewane	Amesaburi	Gewane	Barrel/drum/tank	1	10.0075	40.5737	10.0074666666667, 40.5737333333333	No	0	0	0	0	0					clear	0	absent	0	sunlit	0	stagnant	0	medium	1	≤100m	0	(absent);	0
Afar	3	Gewane	Amesaburi	Gewane	Buckets	12	10.0049	40.5636	10.0049, 40.5636166666667	No	0	0	0	0	0					turbid	1	absent	0	sunlit	0	stagnant	0	small	0	≤100m	0	(absent);	0
Afar	3	Gewane	Amesaburi	Gewane	Concrete water troughs	15	10.005	40.5699	10.0049833333333, 40.56985	No	0	0	0	0	0					turbid	1	absent	0	sunlit	0	stagnant	0	small	0	>500m	2	(tadpole, frogs, insects);	1
Afar	3	Gewane	Amesaburi	Gewane	Concrete water troughs	15	10.0045	40.5713	10.0044833333333, 40.5713333333333	Yes	1	0	91	0	91					turbid	1	present	1	sunlit	0	stagnant	0	small	0	101-500m	1	(present-tadpole, insects); emergent algae	1
Afar	3	Gewane	Amesaburi	Gewane	Concrete well ("birka")	13	10.0052	40.5699	10.0052166666667, 40.5699166666667	Yes	1	0	89	0	89					clea	0	present	1	sunlit	0	stagnant	0	large	2	>500m	2	(tadpole, frogs, insects);	1
Afar	3	Gewane	Amesaburi	Gewane	Irrigation/drainage canal	10	10.0043	40.5676	10.0043333333333, 40.5676333333333	No	0	0	0	0	0					clear	0	present	1	sunlit	0	flowing	1	small	0	≤100m	0	(absent);	0
Afar	3	Gewane	Amesaburi	Gewane	Irrigation/drainage canal	10	10.0052	40.5711	10.0052166666667, 40.5711333333333	Yes	1	0	74	7	81					turbid	1	present	1	sunlit	0	stagnant	0	medium	1	≤100m	0	(present-tadpole); emergent algae	1
Afar	3	Gewane	Amesaburi	Gewane	Pond	4	10.0061	40.5679	10.00605, 40.5679166666667	No	0	0	0	0	0					clear	0	absent	0	sunlit	0	stagnant	0	medium	1	≤100m	0	(absent);	0
Afar	3	Gewane	Amesaburi	Gewane	Puddle	5	10.0045	40.5639	10.0045, 40.5638666666667	No	0	0	0	0	0					turbid	1	absent	0	sunlit	0	stagnant	0	small	0	≤100m	0	(absent);	0
Afar	3	Gewane	Amesaburi	Gewane	Puddle	5	10.0038	40.5623	10.00385, 40.5622833333333	Yes	1	0	81	0	81					clear	0	present	1	shaded	2	stagnant	0	small	0	101-500m	1	(present-tadpole); emergent algae	1
Afar	3	Gewane	Amesaburi	Gewane	Puddle	5	10.0038	40.5622	10.0037833333333, 40.5621666666667	No	0	0	0	0	0					turbid	1	absent	0	sunlit	0	stagnant	0	medium	1	101-500m	1	(present-tadpole);	1
Afar	3	Gewane	Amesaburi	Gewane	Puddle	5	10.0044	40.5675	10.0044, 40.5674833333333	No	0	0	0	0	0					turbid	1	absent	0	sunlit	0	stagnant	0	medium	1	101-500m	1	(absent);	0
Afar	3	Gewane	Amesaburi	Gewane	Puddle	5	10.0069	40.5695	10.0068833333333, 40.5695333333333	No	0	0	0	0	0					clear	0	present	1	sunlit	0	flowing	1	medium	1	≤100m	0	(absent); algae present	0
Afar	3	Gewane	Amesaburi	Gewane	Puddle	5	10.0049	40.5699	10.0049166666667, 40.5699	Yes	1	87	37	0	124	An. gambiae s.l (42)				turbid	1	present	1	sunlit	0	stagnant	0	medium	1	≤100m	0	(present-tadpole); algae present	1
Afar	3	Gewane	Amesaburi	Gewane	Puddle	5	10.0051	40.5709	10.0051333333333, 40.5709	Yes	1	38	0	0	38	An. gambiae s.l (21)				turbid	1	absent	0	sunlit	0	stagnant	0	medium	1	≤100m	0	(present-tadpole);	1
Afar	3	Gewane	Amesaburi	Gewane	Puddle	5	10.011	40.5563	10.0109833333333, 40.5563	Yes	1	40	63	0	103	An. gambiae s.l (19)				turbid	1	present	1	sunlit	0	stagnant	0	small	0	101-500m	1	(absent); emerging algae	0
Afar	3	Gewane	Amesaburi	Gewane	Puddle	5	10.0063	40.5521	10.0062666666667, 40.5520833333333	Yes	1	0	19	0	19					turbid	1	present	1	sunlit	0	stagnant	0	medium	1	≤100m	0	(present-tadpole); emerging algae	1
Afar	3	Gewane	Amesaburi	Gewane	Puddle	5	10.007	40.5533	10.0069833333333, 40.5532833333333	No	0	0	0	0	0					clear	0	present	1	sunlit	0	stagnant	0	medium	1	≤100m	0	(absent); emerging algae	0
Afar	3	Gewane	Amesaburi	Gewane	Puddle	5	10.0072	40.5541	10.0072333333333, 40.5541333333333	No	0	0	0	0	0					clear	0	present	1	sunlit	0	stagnant	0	medium	1	≤100m	0	(absent); emerging algae	0
Afar	3	Gewane	Amesaburi	Gewane	Puddle	5	10.0133	40.5647	10.0133166666667, 40.5647166666667	No	0	0	0	0	0					turbid	1	absent	0	sunlit	0	flowing	1	medium	1	>500m	2	(present-tadpole, frogs)	1
Afar	3	Gewane	Amesaburi	Gewane	Puddle	5	10.0107	40.5563	10.0107333333333, 40.5562833333333	No	0	0	0	0	0					clear	0	present	1	sunlit	0	stagnant	0	medium	1	≤100m	0	(absent); emerging algae	0
Afar	3	Gewane	Amesaburi	Gewane	Stream margins/edge	6	10.0052	40.5686	10.0052333333333, 40.5685666666667	No	0	0	0	0	0					clear	0	present	1	sunlit	0	flowing	1	medium	1	≤100m	0	(absent);	0
Afar	3	Gewane	Amesaburi	Gewane	Stream margins/edge	6	10.0055	40.569	10.0055166666667, 40.5689833333333	No	0	0	0	0	0					clear	0	present	1	partly	1	flowing	1	medium	1	≤100m	0	(absent);	0
Afar	3	Gewane	Amesaburi	Gewane	Tires	7	10.0052	40.5711	10.0052166666667, 40.5711333333333	Yes	1	0	39	57	96					turbid	1	absent	0	sunlit	0	stagnant	0	small	0	≤100m	0	(absent)	0
Afar	3	Gewane	Amesaburi	Gewane	Tires	7	10.0055	40.5737	10.0055333333333, 40.5737166666667	Yes	1	0	0	43	43					turbid	1	absent	0	sunlit	0	stagnant	0	small	0	≤100m	0	(absent)	0
Afar	3	Gewane	Amesaburi	Gewane	Tires	7	10.0131	40.5809	10.01315, 40.5809333333333	No	0	0	0	0	0					turbid	1	absent	0	sunlit	0	stagnant	0	small	0	≤100m	0	(absent)	0
Afar	3	Gewane	Amesaburi	Gewane	Tires	7	10.0061	40.5682	10.0061333333333, 40.5682333333333	Yes	1	0	11	21	32					turbid	1	absent	0	sunlit	0	stagnant	0	small	0	≤100m	0	(absent)	0
Afar	3	Gewane	Amesaburi	Gewane	Tires	7	10.0062	40.5685	10.00625, 40.5684833333333	Yes	1	0	7	17	24					turbid	1	absent	0	sunlit	0	stagnant	0	small	0	≤100m	0	(absent)	0
Afar	3	Gewane	Amesaburi	Gewane	Tires	7	10.0048	40.5643	10.0048333333333, 40.56425	Yes	1	0	53	23	76					turbid	1	absent	0	sunlit	0	stagnant	0	small	0	≤100m	0	(absent);	0
Afar	3	Gewane	Amesaburi	Gewane	Tires	7	10.0054	40.5661	10.00545, 40.5660833333333	Yes	1	0	0	52	52					turbid	1	absent	0	sunlit	0	stagnant	0	small	0	≤100m	0	(absent);	0
Somali	Shabelle	Godey	Anakule	Godey	Cemented floor	14	6.06491	43.5517	06.06491, 43.55174	Yes	1	0	18	0	18	None				turbid	1	absent	0	partly	1	stagnant	0	medium	1	≤100m	0	(No predators);	0
Somali	Shabelle	Godey	Anakule	Godey	Concrete well ("birka")	13	6.06491	43.5517	06.06491, 43.55174	No	0	0	0	0	0	None				turbid	1	absent	0	shaded	2	stagnant	0	medium	1	≤100m	0	(No predators);	0
Somali	Shabelle	Godey	Anakule	Godey	Concrete well ("birka")	13	6.06502	43.5508	06.06502, 43.55079	No	0	0	0	0	0	None				turbid	1	absent	0	partly	1	stagnant	0	medium	1	≤100m	0	(No predators);	0
Somali	Jarar	Degehabur	Antenna	Degehabur	Cemented floor	14	8.15417	43.5538	08.15417, 43.55384	Yes	1	0	0	8	8					turbid	1	absent	0	sunlit	0	stagnant	0	small	0	≤100m	0	(absent);	0
Somali	Jarar	Degehabur	Antenna	Degehabur	Concrete well ("birka")	13	8.14129	43.5711	08.14129, 43.57114	No	0	0	0	0	0					turbid	1	absent	0	sunlit	0	stagnant	0	small	0	101-500m	1	(present-tadpole, spiders, frogs);	1
Somali	Jarar	Degehabur	Antenna	Degehabur	Concrete well ("birka")	13	8.14592	43.5701	08.14592, 43.57014	Yes	1	0	11	0	11					turbid	1	absent	0	partly	1	stagnant	0	small	0	≤100m	0	(absent);	0
Somali	Jarar	Degehabur	Antenna	Degehabur	Concrete well ("birka")	13	8.14121	43.5714	08.14121, 43.57136	No	0	0	0	0	0					turbid	1	absent	0	sunlit	0	stagnant	0	small	0	≤100m	0	(absent);	0
Somali	Jarar	Degehabur	Antenna	Degehabur	Concrete well ("birka")	13	8.14175	43.5699	08.14175, 43.56988	No	0	0	0	0	0					clear	0	absent	0	sunlit	0	stagnant	0	small	0	≤100m	0	(absent);	0
Somali	Jarar	Degehabur	Antenna	Degehabur	Puddle	5	8.154	43.554	08.15400, 43.55402	Yes	1	0	19	0	19					turbid	1	absent	0	sunlit	0	stagnant	0	small	0	≤100m	0	(absent);	0
Afar	1	Semera	Asboda	Semera	Barrel/drum/tank	1	11.8173	41.069	11.8173, 41.0690166666667	No	0	0	0	0						turbid	1	absent	0	sunlit	0	stagnant	0	small	0	≤100m	0	(absent);	0
Afar	1	Semera	Asboda	Semera	Buckets	12	11.8162	41.0688	11.8161833333333, 41.0687833333333	No	0	0	0	0						turbid	1	absent	0	sunlit	0	stagnant	0	small	0	≤100m	0	(absent);	0
Afar	1	Semera	Asboda	Semera	Buckets	12	11.8164	41.0688	11.8163833333333, 41.06885	No	0	0	0	0						turbid	1	absent	0	sunlit	0	stagnant	0	small	0	≤100m	0	(absent);	0
Afar	1	Semera	Asboda	Semera	Concrete well ("birka")	13	11.8178	41.0683	11.81785, 41.0683	No	0	0	0	0						turbid	1	absent	0	sunlit	0	stagnant	0	medium	1	≤100m	0	(present-tadpoles, insects); emerging algae	1
Afar	1	Semera	Asboda	Semera	Concrete well ("birka")	13	11.8198	41.0757	11.8198166666667, 41.0756666666667	No	0	0	0	0						turbid	1	absent	0	sunlit	0	stagnant	0	small	0	≤100m	0	(present-tadpoles, insects); emerging algae	1
Afar	1	Semera	Asboda	Semera	Polyethylene plastic sheeting	16	11.8174	41.0647	11.81745, 41.0647	Yes	1	29	13	7		An. gambiae (s.l.) (7); An. stephensi (1)	1	1	1	turbid	1	absent	0	sunlit	0	stagnant	0	small	0	101-500m	1	(absent);	0
Afar	1	Semera	Asboda	Semera	Polyethylene plastic sheeting	16	11.8171	41.0654	11.81705, 41.0653833333333	No	0	0	0	0						turbid	1	absent	0	sunlit	0	stagnant	0	medium	1	≤100m	0	(present-tadpoles, insects)	1
Afar	1	Semera	Asboda	Semera	Polyethylene plastic sheeting	16	11.817	41.0645	11.817, 41.0645333333333	No	0	0	0	0						turbid	1	absent	0	sunlit	0	stagnant	0	small	0	101-500m	1	(absent);	0
Afar	1	Semera	Asboda	Semera	Polyethylene plastic sheeting	16	11.8175	41.0687	11.8175166666667, 41.0687166666667	Yes	1	0	31	0						turbid	1	absent	0	sunlit	0	stagnant	0	medium	1	≤100m	0	(present-tadpoles, insects);	1
Afar	1	Semera	Asboda	Semera	Polyethylene plastic sheeting	16	11.8163	41.0688	11.8162666666667, 41.0687666666667	Yes	1	11	0	0		An. gambiae (s.l.) (4)				clear	0	absent	0	sunlit	0	stagnant	0	medium	1	≤100m	0	(absent)	0
Afar	1	Semera	Asboda	Semera	Puddle	5	11.8179	41.0682	11.81795, 41.0682166666667	No	0	0	0	0						turbid	1	absent	0	sunlit	0	stagnant	0	small	0	≤100m	0	(absent); emergent algae	0
Afar	1	Semera	Asboda	Semera	Puddle	5	11.82	41.0759	11.81995, 41.0758666666667	Yes	1	0	43	0						clear	0	absent	0	sunlit	0	stagnant	0	small	0	101-500m	1	(absent); emergent algae	0
Afar	1	Semera	Asboda	Semera	Puddle	5	11.8198	41.0758	11.8198, 41.0758333333333	Yes	1	27	57	9		An. gambiae (s.l.) (11)			1	clear	0	absent	0	sunlit	0	stagnant	0	small	0	101-500m	1	(absent); emergent algae	0
Afar	1	Semera	Asboda	Semera	Puddle	5	11.8197	41.0756	11.8197333333333, 41.0756333333333	No	0	0	0	0						turbid	1	absent	0	sunlit	0	stagnant	0	small	0	101-500m	1	(absent);	0
Afar	1	Semera	Asboda	Semera	Puddle	5	11.8199	41.0756	11.8198666666667, 41.0756	Yes	1	0	13	0						turbid	1	absent	0	sunlit	0	stagnant	0	small	0	101-500m	1	(absent);	0
Afar	1	Semera	Asboda	Semera	Puddle	5	11.8196	41.0757	11.81965, 41.0756833333333	Yes	1	21	70	0		An. gambiae (s.l.) (9)				clear	0	absent	0	sunlit	0	flowing	1	small	0	101-500m	1	(absent);	0
Afar	1	Semera	Asboda	Semera	Puddle	5	11.8198	41.0759	11.8197833333333, 41.07585	Yes	1	12	37	4		An. gambiae (s.l.) (3)			1	turbid	1	absent	0	sunlit	0	flowing	1	small	0	101-500m	1	(present-tadpoles, emerging algae	1
Afar	1	Semera	Asboda	Semera	Puddle	5	11.8195	41.0759	11.8195, 41.07595	No	0	0	0	0						clear	0	absent	0	sunlit	0	stagnant	0	medium	1	101-500m	1	(present-tadpoles, emerging algae	1
Afar	1	Semera	Asboda	Semera	Puddle	5	11.8195	41.076	11.81955, 41.0759833333333	No	0	0	0	0						clear	0	absent	0	sunlit	0	stagnant	0	small	0	101-500m	1	(absent)	0
Afar	1	Semera	Asboda	Semera	Swamps/Marsh	3	11.8196	41.076	11.8195833333333, 41.0760166666667	Yes	1	23	50	0		An. gambiae (s.l.) (6)				turbid	1	present	1	sunlit	0	flowing	1	small	0	101-500m	1	(present-tadpoles, emerging algae	1
Afar	1	Semera	Asboda	Semera	Swamps/Marsh	3	11.8196	41.0761	11.8196333333333, 41.0760666666667	Yes	1	12	43	6		An. gambiae (s.l.) (3)			1	turbid	1	present	1	sunlit	0	stagnant	0	medium	1	101-500m	1	(present-tadpoles, emerging algae	1
Afar	1	Semera	Asboda	Semera	Swamps/Marsh	3	11.8195	41.0759	11.8194833333333, 41.0758833333333	No	0	0	0	0						turbid	1	present	1	sunlit	0	stagnant	0	medium	1	101-500m	1	(present-tadpoles, emerging algae	1
Afar	1	Semera	Asboda	Semera	Tires	7	11.8175	41.0665	11.8175166666667, 41.0664833333333	No	0	0	0	0						turbid	1	absent	0	sunlit	0	stagnant	0	small	0	≤100m	0	(absent);	0
Afar	1	Semera	Asboda	Semera	Well	2	11.8198	41.0757	11.8197666666667, 41.07575	No	0	0	0	0						turbid	1	absent	0	partly	1	stagnant	0	small	0	101-500m	1	(present, tadpoles, frogs);	1
Afar	1	Semera	Asboda	Semera	Well	2	11.8196	41.0755	11.8196, 41.07555	No	0	0	0	0						turbid	1	absent	0	partly	1	stagnant	0	small	0	101-500m	1	(present, tadpoles, frogs);	1
Oromia	East Shoa	Dugda	Bekele Girisa	Meki	Puddle	5	8.22556	38.8819	8.22556, 38.88194	yes	1	3	9	0	12	An pharoensis(1)				turbid	1	absent	0	sunlit	0	stagnant	0	small	0	≤100m	0	present	1
Oromia	East Shoa	Dugda	Bekele Girisa	Meki	Swamps/Marsh	3	8.12528	38.9164	8.12528, 38.91639	yes	1	8	10	0	18	An pharoensis(1)				clear	0	present	1	partly	1	stagnant	0	small	0	101-500m	1	present	1
Oromia	East Shoa	Dugda	Bekele Girisa	Meki	Swamps/Marsh	3	8.11333	38.8042	8.11333, 38.80417	yes	1	34	15	0	49	An pharoensis(6)				clear	0	present	1	partly	1	stagnant	0	small	0	≤100m	0	present	1
Oromia	East Shoa	Dugda	Bekele Girisa	Meki	Swamps/Marsh	3	8.11389	38.805	8.11389, 38.805	yes	1	33	45	0	78	An gambiae s.l(6)				clear	0	present	1	partly	1	stagnant	0	small	0	≤100m	0	present	1
Oromia	East Shoa	Fentale	Benti	Metehara	Barrel/drum/tank	1	8.91379	40.00136	8.91379, 40.00136	yes	1	50	0	0	50	28(all An stephensi)	1			clear	0	absent	0	sunlit	0	stagnant	0	medium	1	≤100m	0	(absent);	0
Oromia	East Shoa	Fentale	Benti	Metehara	Barrel/drum/tank	1	8.91379	40.00106	8.91379, 40.00106	yes	1	0	3	9	12					clear	0	absent	0	partly	1	stagnant	0	small	0	≤100m	0	(absent);	0
Oromia	East Shoa	Fentale	Benti	Metehara	Barrel/drum/tank	1	8.91379	40.00106	8.91379, 40.00106	No	0	0	0	0	0					clear	0	absent	0	partly	1	stagnant	0	small	0	≤100m	0	(absent);	0
Oromia	East Shoa	Fentale	Benti	Metehara	Puddle	5	8.90375	39.19757	8.90375, 39.19757	Yes	1	100	53	0	153	20(all An gambiae)				clear	0	present	1	sunlit	0	stagnant	0	large	2	>500m	2	(present);	1
Oromia	East Shoa	Fentale	Benti	Metehara	Tires	7	8.850519	39.89647	8.850519, 39.89647	yes	1	0	3	0	3					clear	0	absent	0	partly	1	stagnant	0	small	0	≤100m	0	(absent);	0
Oromia	East Shoa	Fentale	Benti	Metehara	Tires	7	8.850519	39.89647	8.850519, 39.89647	No	0	0	0	0	0					clear	0	absent	0	partly	1	stagnant	0	small	0	≤100m	0	(absent);	0
Oromia	East Shoa	Fentale	Buse	Metehara	Buckets	12	8.80541	39.89675	8.80541, 39.89675	No	0	0	0	0	0					clear	0	absent	0	sunlit	0	stagnant	0	small	0	≤100m	0	(absent);	0
Oromia	East Shoa	Fentale	Buse	Metehara	Jar	9	8.80519	39.89647	8.80519, 39.89647	No	0	0	0	0	0					clear	0	absent	0	sunlit	0	stagnant	0	small	0	≤100m	0	(absent);	0
Oromia	East Shoa	Fentale	Buse	Metehara	Puddle	5	8.80562	39.89731	8.80562, 39.89731	Yes	1	0	28	12	40					clear	0	absent	0	sunlit	0	stagnant	0	medium	1	≤100m	0	(absent);	0
Oromia	East Shoa	Fentale	Buse	Metehara	Tires	7	8.80551	39.89656	8.80551, 39.89656	Yes	1	0	123	0	123					turbid	1	absent	0	sunlit	0	stagnant	0	small	0	≤100m	0	(absent);	0
Oromia	East Shoa	Fentale	Buse	Metehara	Tires	7	8.80519	39.89647	8.80519, 39.89647	yes	1	0	3	0	3					turbid	1	absent	0	sunlit	0	stagnant	0	small	0	≤100m	0	(Absent);	0
Dire Dawa	n/a	Dire Dawa	Butuji	Dire Dawa	Puddle	5	09.58897	41.84479	09.58897, 41.84479	yes	1	21	6	2	29	An. stephensi (1); An. gambiae s.l. (21)	1	1	1	clear	0	absent	0	partly	1	flowing	1	small	0	≤100m	0	(yes);	1
Somali	Korahe	Kebridehar	Danine	Kebridehar	Barrel/drum/tank	1	6.65634	44.1798	6.65634, 44.17976	No	0	0	0	0	0	None				turbid	1	absent	0	partly	1	stagnant	0	medium	1	≤100m	0	(No predators);	0
Somali	Korahe	Kebridehar	Danine	Kebridehar	Barrel/drum/tank	1	6.65811	44.1697	6.65811, 44.16968	Yes	1	0	0	9	9	None				turbid	1	absent	0	partly	1	stagnant	0	medium	1	≤100m	0	(No predators);	0
Somali	Korahe	Kebridehar	Danine	Kebridehar	Concrete well ("birka")	13	6.6563	44.1795	6.6563, 44.17952	Yes	1	65	0	0	65	An. stephenis (65)	1			turbid	1	absent	0	shaded	2	stagnant	0	medium	1	≤100m	0	(No predators);	0
Somali	Korahe	Kebridehar	Danine	Kebridehar	Concrete well ("birka")	13	6.65774	44.1802	6.65774, 44.18024	Yes	1	185	0	0	185	An. stephenis (185)	1			turbid	1	absent	0	shaded	2	stagnant	0	Medium	1	≤100m	0	(No predator);	0
Somali	Korahe	Kebridehar	Danine	Kebridehar	Concrete well ("birka")	13	6.65792	44.1799	6.65792, 44.1799	Yes	1	15	0	0	15	An. stephenis (15)	1			clear	0	absent	0	partly	1	stagnant	0	medium	1	≤100m	0	(No predators)	0
Somali	Korahe	Kebridehar	Danine	Kebridehar	Concrete well ("birka")	13	6.65539	44.1784	6.65539, 44.17843	No	0	0	0	0	0	None				turbid	1	absent	0	shaded	2	stagnant	0	medium	1	≤100m	0	(No predators);	0
Somali	Korahe	Kebridehar	Dareselam	Kebridehar	Concrete well ("birka")	13	6.81472	44.26	6.81472, 44.26003	Yes	1	18	0	0	18	An stephensi (18)	1			turbid	1	absent	0	sunlit	0	stagnant	0	medium	1	≤100m	0	(absent); floating algae	0
Somali	Korahe	Kebridehar	Dareselam	Kebridehar	Concrete well ("birka")	13	6.81481	44.2603	6.81481, 44.26034	Yes	1	10	0	0	10	An stephensi (10)	1			turbid	1	absent	0	sunlit	0	stagnant	0	medium	1	≤100m	0	(No predator);	0
Somali	Korahe	Kebridehar	Dareselam	Kebridehar	Concrete well ("birka")	13	6.81273	44.2615	6.81273, 44.2615	No	0	0	0	0	0	None				clear	0	absent	0	shaded	2	stagnant	0	medium	1	≤100m	0	(No predator);	0
Somali	Korahe	Kebridehar	Dareselam	Kebridehar	Polyethylene plastic sheeting	16	6.81481	44.2603	6.81481, 44.26034	Yes	1	0	19	4	23	None				turbid	1	absent	0	partly	1	stagnant	0	small	0	≤100m	0	(No predators);	0
Somali	Korahe	Kebridehar	Dareselam	Kebridehar	Polyethylene plastic sheeting	16	6.81489	44.2603	6.81489, 44.26029	Yes	1	0	8	9	17	None				turbid	1	absent	0	partly	1	stagnant	0	small	0	≤100m	0	(No predators);	0
Somali	Korahe	Kebridehar	Dareselam	Kebridehar	Polyethylene plastic sheeting	16	6.81492	44.2607	6.81492, 44.26073	No	0	0	0	0	0	None				clear	0	absent	0	partly	1	stagnant	0	small	0	≤100m	0	(No predators);	0
Amhara	Oromo	Bati	Degan	Bati	Barrel/drum/tank	1	11.144	39.8969	11.1439666666667, 39.8969	Yes	1	0	53	19	72					turbid	1	absent	0	sunlit	0	stagnant	0	small	0	≤100m	0	(absent);	0
Amhara	Oromo	Bati	Degan	Bati	Barrel/drum/tank	1	11.1443	39.897	11.1442666666667, 39.8970333333333	No	0	0	0	0	0					clear	0	absent	0	sunlit	0	stagnant	0	small	0	≤100m	0	(absent);	0
Amhara	Oromo	Bati	Degan	Bati	Barrel/drum/tank	1	11.1445	39.8973	11.1445166666667, 39.8972833333333	No	0	0	0	0	0					clear	0	absent	0	sunlit	0	stagnant	0	small	0	≤100m	0	(absent);	0
Amhara	Oromo	Bati	Degan	Bati	Barrel/drum/tank	1	11.157	39.9039	11.15705, 39.9039166666667	no	0	0	0	0	0					clear	0	absent	0	sunlit	0	stagnant	0	small	0	≤100m	0	(absent);	0
Amhara	Oromo	Bati	Degan	Bati	Barrel/drum/tank	1	11.1572	39.9038	11.1571666666667, 39.9038	yes	1	11	17	1	29	An. gambiae (s.l.) (2) and An. pretoriensis (2)			1	clear	0	absent	0	sunlit	0	stagnant	0	small	0	≤100m	0	(absent);	0
Amhara	Oromo	Bati	Degan	Bati	Buckets	12	11.1419	39.8939	11.1418833333333, 39.8939166666667	No	0	0	0	0	0					turbid	1	absent	0	sunlit	0	stagnant	0	small	0	≤100m	0	(absent);	0
Amhara	Oromo	Bati	Degan	Bati	Buckets	12	11.142	39.8937	11.14205, 39.8936833333333	No	0	0	0	0	0					clear	0	absent	0	sunlit	0	stagnant	0	small	0	≤100m	0	(absent);	0
Amhara	Oromo	Bati	Degan	Bati	Car wash	11	11.1465	39.8982	11.14655, 39.89825	Yes	1	0	15	9	24					turbid	1	absent	0	partly	1	stagnant	0	small	0	≤100m	0	(absent);	0
Amhara	Oromo	Bati	Degan	Bati	Puddle	5	11.142	39.8905	11.1420166666667, 39.8905	yes	1	9	14	3	26	An. gambiae (s.l.) (6)			1	turbid	1	absent	0	sunlit	0	stagnant	0	medium	1	101-500m	1	(Present-tadpole);	1
Amhara	Oromo	Bati	Degan	Bati	Puddle	5	11.1423	39.8942	11.1423166666667, 39.8942	No	0	0	0	0	0					turbid	1	absent	0	sunlit	0	flowing	1	medium	1	101-500m	1	(Present-tadpole);	1
Amhara	Oromo	Bati	Degan	Bati	Puddle	5	11.1424	39.8941	11.1423833333333, 39.8940666666667	yes	1	0	15	0	15					turbid	1	absent	0	sunlit	0	stagnant	0	medium	1	101-500m	1	(Present-tadpole);	1
Amhara	Oromo	Bati	Degan	Bati	Puddle	5	11.1424	39.9106	11.1424333333333, 39.91065	No	0	0	0	0	0					turbid	1	absent	0	sunlit	0	stagnant	0	medium	1	101-500m	1	(Present-tadpole);	1
Amhara	Oromo	Bati	Degan	Bati	Puddle	5	11.1441	39.8976	11.14415, 39.8976	Yes	1	50	63	0	113	An. gambiae (s.l.) (20) and An. pretoriensis (4				turbid	1	absent	0	partly	1	stagnant	0	small	0	≤100m	0	(Present-tadpole);	1
Amhara	Oromo	Bati	Degan	Bati	Puddle	5	11.1442	39.8939	11.14425, 39.8938666666667	No	0	0	0	0	0					clear	0	absent	0	partly	1	stagnant	0	medium	1	≤100m	0	(Present-tadpole, frog);	1
Amhara	Oromo	Bati	Degan	Bati	Puddle	5	11.1443	39.8976	11.14435, 39.8976	No	0	0	0	0	0					turbid	1	absent	0	sunlit	0	stagnant	0	medium	1	101-500m	1	(Present-tadpole);	1
Amhara	Oromo	Bati	Degan	Bati	Puddle	5	11.1445	39.8983	11.1445166666667, 39.8982666666667	No	0	0	0	0	0					turbid	1	absent	0	sunlit	0	stagnant	0	small	0	101-500m	1	(Present-tadpole);	1
Amhara	Oromo	Bati	Degan	Bati	Puddle	5	11.1462	39.8949	11.1462166666667, 39.8948833333333	Yes	1	0	50	0	50					turbid	1	absent	0	sunlit	0	stagnant	0	small	0	≤100m	0	(Present-tadpole);	1
Amhara	Oromo	Bati	Degan	Bati	Puddle	5	11.1469	39.8952	11.1468666666667, 39.8951833333333	Yes	1	0	59	15	74					turbid	1	present	1	partly	1	flowing	1	medium	1	101-500m	1	(Present-tadpole);	1
Amhara	Oromo	Bati	Degan	Bati	Puddle	5	11.1469	39.8952	11.1469, 39.8951833333333	No	0	0	0	0	0					turbid	1	absent	0	sunlit	0	stagnant	0	medium	1	101-500m	1	(Present-tadpole);	1
Amhara	Oromo	Bati	Degan	Bati	Puddle	5	11.1555	39.9089	11.1554833333333, 39.9089	yes	1	0	56	11	67					turbid	1	absent	0	sunlit	0	stagnant	0	medium	1	101-500m	1	(Present-tadpole);	1
Amhara	Oromo	Bati	Degan	Bati	Puddle	5	11.1591	39.911	11.1590666666667, 39.9109833333333	no	0	0	0	0	0					turbid	1	absent	0	sunlit	0	stagnant	0	medium	1	101-500m	1	(Present-tadpole);	1
Amhara	Oromo	Bati	Degan	Bati	Stream margins/edge	6	11.1383	39.8916	11.1383166666667, 39.8916333333333	yes	1	0	91	0	91					clear	0	absent	0	sunlit	0	stagnant	0	medium	1	>500m	2	(absent);	0
Amhara	Oromo	Bati	Degan	Bati	Stream margins/edge	6	11.1384	39.8912	11.1384166666667, 39.89125	No	0	0	0	0	0					clear	0	absent	0	sunlit	0	stagnant	0	medium	1	>500m	2	(absent);	0
Amhara	Oromo	Bati	Degan	Bati	Stream margins/edge	6	11.1476	39.8953	11.14755, 39.8952833333333	No	0	0	0	0	0					turbid	1	absent	0	sunlit	0	flowing	1	small	0	>500m	2	(present- tadpol, insects, spiders);	1
Amhara	Oromo	Bati	Degan	Bati	Stream margins/edge	6	11.1478	39.8951	11.14775, 39.8951	No	0	0	0	0	0					clear	0	absent	0	sunlit	0	stagnant	0	small	0	>500m	2	(absent);	0
Amhara	Oromo	Bati	Degan	Bati	Tires	7	11.1444	39.8971	11.1443666666667, 39.8971166666667	Yes	1	0	45	33	78					turbid	1	absent	0	sunlit	0	stagnant	0	small	0	≤100m	0	(absent);	0
Amhara	Oromo	Bati	Degan	Bati	Tires	7	11.1472	39.8946	11.1472166666667, 39.89465	Yes	1	0	47	91	138					turbid	1	absent	0	sunlit	0	stagnant	0	small	0	≤100m	0	(absent);	0
Somali	Korahe	Kebridehar	Dela'ade	Kebridehar	Concrete well ("birka")	13	6.69717	44.252	6.69717, 44.25203	Yes	1	13	14	0	27	An. stephensi (13)	1			turbid	1	absent	0	shaded	2	stagnant	0	medium	1	≤100m	0	(absent);	0
Somali	Korahe	Kebridehar	Dela'ade	Kebridehar	Concrete well ("birka")	13	6.69741	44.2516	6.69741, 44.25157	No	0	0	0	0	0	None				turbid	1	absent	0	partly	1	stagnant	0	medium	1	101-500m	1	(Absent);	0
Somali	Korahe	Kebridehar	Dela'ade	Kebridehar	Polyethylene plastic sheeting	16	6.69741	44.2516	6.69741, 44.25157	Yes	1	0	10	9	19	None				turbid	1	absent	0	partly	1	stagnant	0	small	0	≤100m	0	(No predators);	0
Somali	Korahe	Kebridehar	Dela'ade	Kebridehar	Polyethylene plastic sheeting	16	6.69741	44.2516	6.69741, 44.25157	No	0	0	0	0	0	None				turbid	1	absent	0	shaded	2	stagnant	0	small	0	≤100m	0	(No predators);	0
Somali	Korahe	Kebridehar	Dela'ade	Kebridehar	Puddle	5	6.69721	44.2516	6.69721, 44.25162	Yes	1	0	19	0	19	None				turbid	1	present	1	sunlit	0	flowing	1	medium	1	101-500m	1	(present-tadpoles, Macroinvertebrates, and small algal bloom);	1
Oromia	East Shoa	Dugda	Derar Dalecha	Meki	Swamps/Marsh	3	8.12639	38.9164	8.12639, 38.91639	yes	1	49	72	0	121	An gambiae s.l (13); An pharoensis (2)				clear	0	present	1	partly	1	stagnant	0	small	0	101-500m	1	present	1
Oromia	East Shoa	Dugda	Derar Dalecha	Meki	Swamps/Marsh	3	8.12667	38.9167	8.12667, 38.916667	yes	1	51	3	0	54	An gambiae s.l (5); An pharoensis (9)				clear	0	present	1	partly	1	stagnant	0	small	0	101-500m	1	present	1
Oromia	East Shoa	Dugda	Derar Dalecha	Meki	Swamps/Marsh	3	8.12639	38.9169	8.12639, 38.91694	yes	1	72	29	0	101	An gambiae s.l(19), An pharoensis (4)				clear	0	present	1	partly	1	stagnant	0	small	0	101-500m	1	present	1
Oromia	East Shoa	Dugda	Derar Dalecha	Meki	Swamps/Marsh	3	8.12611	38.9172	8.12611, 38.91722	yes	1	5	17	0	22	An gambiae s.l (2)				clear	0	present	1	partly	1	stagnant	0	small	0	101-500m	1	present	1
Oromia	East Shoa	Dugda	Derar Dalecha	Meki	Swamps/Marsh	3	8.12611	38.9181	8.12611, 38.91805	yes	1	12	55	0	67	An pharoensis (3)				clear	0	present	1	partly	1	stagnant	0	small	0	101-500m	1	present	1
Oromia	East Shoa	Dugda	Derar Dalecha	Meki	Swamps/Marsh	3	8.12611	38.9186	8.12611, 38.91861	yes	1	45	67	0	112	An gambiae s.l (7)				clear	0	present	1	partly	1	flowing	1	small	0	101-500m	1	present	1
Oromia	East Shoa	Dugda	Derar Dalecha	Meki	Swamps/Marsh	3	8.12583	38.9183	8.12583, 38.91833	yes	1	56	32	0	88	An gambiae s.l (10)				clear	0	present	1	partly	1	stagnant	0	small	0	≤100m	0	present	1
Oromia	East Shoa	Dugda	Derar Dalecha	Meki	Swamps/Marsh	3	8.125	38.9175	8.125, 38.9175	yes	1	17	22	0	39	An pharoensis (4)				clear	0	present	1	partly	1	stagnant	0	small	0	≤100m	0	present	1
Oromia	East Shoa	Dugda	Dodota Dembel	Meki	Puddle	5	8.10944	38.7833	8.10944, 38.78333	yes	1	19	16	0	35	An gambiae s.l(3); An pharoensis(1)				turbid	1	absent	0	sunlit	0	stagnant	0	small	0	≤100m	0	present	1
Somali	Korahe	Kebridehar	Dudoet	Kebridehar	Concrete well ("birka")	13	6.85778	44.2469	6.85778, 44.24688	Yes	1	48	0	0	48	An. stephensi (51)	1			turbid	1	absent	0	sunlit	0	stagnant	0	medium	1	≤100m	0	(absent);	0
Somali	Korahe	Kebridehar	Dudoet	Kebridehar	Concrete well ("birka")	13	6.8583	44.2477	6.8583, 44.24768	Yes	1	86	8	0	96	An. stephensi (86)	1			turbid	1	absent	0	partly	1	stagnant	0	medium	1	≤100m	0	(absent,);	0
Somali	Korahe	Kebridehar	Dudoet	Kebridehar	Concrete well ("birka")	13	6.85778	44.2488	6.85778, 44.24884	Yes	1	0	14	0	14	None				turbid	1	absent	0	sunlit	0	stagnant	0	small	0	101-500m	1	(absent);	0
Somali	Korahe	Kebridehar	Dudoet	Kebridehar	Concrete well ("birka")	13	6.85892	44.2468	6.85892, 44.24679	Yes	1	0	6	0	6	None				turbid	1	absent	0	sunlit	0	stagnant	0	medium	1	≤100m	0	(absent);	0
Somali	Korahe	Kebridehar	Dudoet	Kebridehar	Polyethylene plastic sheeting	16	6.85649	44.2488	6.85649, 44.24884	Yes	1	50	14	0	64	None				turbid	1	absent	0	sunlit	0	stagnant	0	small	0	≤100m	0	(No predators);	0
Amhara	Oromo	Bati	Dur Ber	Bati	Barrel/drum/tank	1	11.1767	39.969	11.1766833333333, 39.9690166666667	No	0	0	0	0	0					clear	0	absent	0	sunlit	0	stagnant	0	medium	1	≤100m	0	(absent);	0
Amhara	Oromo	Bati	Dur Ber	Bati	Barrel/drum/tank	1	11.177	39.9781	11.1770333333333, 39.97805	Yes	1	0	0	0	0					clear	0	absent	0	sunlit	0	stagnant	0	small	0	≤100m	0	(absent-);	0
Amhara	Oromo	Bati	Dur Ber	Bati	Buckets	12	11.1772	39.9778	11.1771833333333, 39.97785	No	0	0	0	0	0					turbid	1	absent	0	sunlit	0	stagnant	0	small	0	≤100m	0	(absent-);	0
Amhara	Oromo	Bati	Dur Ber	Bati	Buckets	12	11.1773	39.9781	11.1773183333333, 39.97815	No	0	0	0	0	0					clear	0	absent	0	sunlit	0	stagnant	0	small	0	≤100m	0	(absent-);	0
Amhara	Oromo	Bati	Dur Ber	Bati	Irrigation/drainage canal	10	11.1781	39.9695	11.17805, 39.9695333333333	Yes	1	0	31	6	37					turbid	1	absent	0	partly	1	stagnant	0	small	0	≤100m	0	(present-tadpole);	1
Amhara	Oromo	Bati	Dur Ber	Bati	Polyethylene plastic sheeting	16	11.1765	39.9789	11.1764833333333, 39.9789166666667	Yes	1	0	71	0	71					turbid	1	absent	0	sunlit	0	stagnant	0	medium	1	101-500m	1	(Present-tadpole, frog);	1
Amhara	Oromo	Bati	Dur Ber	Bati	Polyethylene plastic sheeting	16	11.1766	39.9689	11.17655, 39.96885	Yes	1	0	63	0	63					clear	0	absent	0	sunlit	0	stagnant	0	medium	1	101-500m	1	(Present-tadpole, frog);	1
Amhara	Oromo	Bati	Dur Ber	Bati	Polyethylene plastic sheeting	16	11.1766	39.9788	11.17655, 39.9788166666667	Yes	1	0	51	0	51					clear	0	absent	0	sunlit	0	stagnant	0	medium	1	≤100m	0	(Present-tadpole, frog);	1
Amhara	Oromo	Bati	Dur Ber	Bati	Polyethylene plastic sheeting	16	11.1767	39.9791	11.1766833333333, 39.97905	Yes	1	0	31	0	31					turbid	1	absent	0	sunlit	0	stagnant	0	medium	1	101-500m	1	(Present-tadpole, frog);	1
Amhara	Oromo	Bati	Dur Ber	Bati	Polyethylene plastic sheeting	16	11.1835	39.9855	11.1834666666667, 39.9855166666667	Yes	1	26	35	0	61	An. gambiae s.l (5); An. pretoriensis (12); An. demeilloni (3)				clear	0	absent	0	sunlit	0	stagnant	0	medium	1	101-500m	1	(Present-tadpole, frog);	1
Amhara	Oromo	Bati	Dur Ber	Bati	Polyethylene plastic sheeting	16	11.1853	39.9872	11.1853, 39.9871833333333	Yes	1	0	37	5	42					turbid	1	absent	0	sunlit	0	stagnant	0	medium	1	101-500m	1	(absent);	0
Amhara	Oromo	Bati	Dur Ber	Bati	Polyethylene plastic sheeting	16	11.1854	39.9874	11.1853833333333, 39.9873666666667	No	0	0	0	0	0					clear	0	absent	0	sunlit	0	stagnant	0	medium	1	101-500m	1	(Present-tadpole, frog);	1
Amhara	Oromo	Bati	Dur Ber	Bati	Puddle	5	11.1727	39.9558	11.1726833333333, 39.9557833333333	Yes	1	4	17	0	21	An. gambiae s.l (2);				turbid	1	absent	0	sunlit	0	stagnant	0	small	0	101-500m	1	(present-tadpole);	1
Amhara	Oromo	Bati	Dur Ber	Bati	Puddle	5	11.173	39.9554	11.173, 39.95545	No	0	0	0	0	0					turbid	1	absent	0	sunlit	0	stagnant	0	medium	1	≤100m	0	(absent);	0
Amhara	Oromo	Bati	Dur Ber	Bati	Puddle	5	11.1748	39.9755	11.17485, 39.9754833333333	Yes	1	3	0	0	3	An. gambiae s.l (1);				turbid	1	absent	0	sunlit	0	stagnant	0	medium	1	≤100m	0	(present-tadpol, frogs);	1
Amhara	Oromo	Bati	Dur Ber	Bati	Puddle	5	11.1769	39.9782	11.1769, 39.9782166666667	No	0	2	17	0	19	An. gambiae s.l (2);				turbid	1	absent	0	sunlit	0	flowing	1	small	0	101-500m	1	(absent);	0
Amhara	Oromo	Bati	Dur Ber	Bati	Puddle	5	11.1774	39.9779	11.1774, 39.9779166666667	Yes	1	0	31	0	31					turbid	1	absent	0	sunlit	0	stagnant	0	small	0	101-500m	1	(absent); algae present	0
Amhara	Oromo	Bati	Dur Ber	Bati	Puddle	5	11.1782	39.9697	11.1782333333333, 39.9696833333333	Yes	1	5	12	1	18	An. gambiae s.l (3);			1	turbid	1	absent	0	sunlit	0	flowing	1	medium	1	≤100m	0	(absent);	0
Amhara	Oromo	Bati	Dur Ber	Bati	Puddle	5	11.1782	39.9696	11.1781666666667, 39.9695833333333	No	0	0	0	0	0					turbid	1	absent	0	sunlit	0	stagnant	0	small	0	101-500m	1	(absent); algae present	0
Amhara	Oromo	Bati	Dur Ber	Bati	Tires	7	11.1787	39.9974	11.1787166666667, 39.9973666666667	Yes	1	0	29	13	0					clear	0	absent	0	sunlit	0	stagnant	0	small	0	101-500m	1	(absent );	0
Amhara	Oromo	Bati	Dur Ber	Bati	Tires	7	11.1949	39.995	11.19485, 39.9950333333333	No	0	0	0	0	0					clear	0	absent	0	sunlit	0	stagnant	0	small	0	≤100m	0	(absent);	0
Amhara	Oromo	Bati	Dur Ber	Bati	Tubs	8	11.1747	39.9729	11.1747166666667, 39.9728666666667	Yes	1	71	63	31	165	An. pretoriensis (48)			1	turbid	1	absent	0	sunlit	0	stagnant	0	medium	1	>500m	2	(present-tadpole, frogs, insects, spiders);	1
Somali	Jarar	Degehabur	Eaglele	Degehabur	Cemented floor	14	8.45431	43.5643	08.45431, 43.56429	No	0	0	0	0	0	None				turbid	1	absent	0	sunlit	0	stagnant	0	medium	1	101-500m	1	(insects, spiders);	1
Somali	Jarar	Degehabur	Eaglele	Degehabur	Concrete well ("birka")	13	8.45446	43.554	08.45446, 43.55402	No	0	0	0	0	0	None				turbid	1	absent	0	sunlit	0	stagnant	0	small	0	101-500m	1	(No predators);	0
Somali	Jarar	Degehabur	Eaglele	Degehabur	Concrete well ("birka")	13	8.45437	43.5642	08.45437, 43.56423	No	0	0	0	0	0	None				turbid	1	absent	0	sunlit	0	stagnant	0	medium	1	≤100m	0	(absent);	0
Oromia	East Shoa	Adami Tulu-Jido-Kombol	Edo Kontola	Ziway	Swamps/Marsh	3	7.97139	38.7206	7.97139, 38.72056	yes	1	12	19	0	31	An gambiae s.l(7);				clear	0	present	1	partly	1	flowing	1	small	0	101-500m	1	present	1
Oromia	East Shoa	Adami Tulu-Jido-Kombol	Edo Kontola	Ziway	Swamps/Marsh	3	7.96222	38.7194	7.96222, 38.71944	yes	1	34	25	0	59	An gambiae s.l(2); An pharoensis (18)				clear	0	present	1	partly	1	flowing	1	small	0	101-500m	1	present	1
Oromia	East Shoa	Adami Tulu-Jido-Kombol	Edo Kontola	Ziway	Swamps/Marsh	3	7.96222	38.72	7.96222, 38.72	yes	1	5	22	0	27	An pharoensis (7)				clear	0	present	1	partly	1	stagnant	0	small	0	101-500m	1	present	1
Oromia	East Shoa	Adami Tulu-Jido-Kombol	Edo Kontola	Ziway	Swamps/Marsh	3	7.96194	38.7211	7.96194, 38.72111	yes	1	60	14	0	74	An gambiae s.l(13); An pharoensis (24)				clear	0	present	1	partly	1	stagnant	0	medium	1	101-500m	1	present	1
Oromia	East Shoa	Adami Tulu-Jido-Kombol	Edo Kontola	Ziway	Swamps/Marsh	3	7.96167	38.7217	7.96167, 38.72167	yes	1	8	28	0	36	An gambiae s.l(4)				clear	0	present	1	partly	1	stagnant	0	medium	1	101-500m	1	absent	0
Dire Dawa	n/a	n/a	Eje Aneni	Dire Dawa	Puddle	5	09.54230	41.89897	09.54230, 41.89897	No	0	0	0	0	0					turbid	1	absent	0	sunlit	0	stagnant	0	large	2	101-500m	1	(yes);	1
Somali	Korahe	Kebridehar	Elehare	Kebridehar	Cemented floor	14	6.74583	44.3549	6.74583, 44.3549	Yes	1	0	4	0	4	None				turbid	1	absent	0	sunlit	0	stagnant	0	large	2	101-500m	1	(absent);	0
Somali	Korahe	Kebridehar	Elehare	Kebridehar	Cemented floor	14	6.74692	44.3573	6.74692, 44.3573	Yes	1	0	7	0	7	None				turbid	1	absent	0	sunlit	0	stagnant	0	medium	1	101-500m	1	(absent);	0
Somali	Korahe	Kebridehar	Elehare	Kebridehar	Concrete well ("birka")	13	6.7458	44.3569	6.7458, 44.3569	Yes	1	6	0	0	6	An. stephenis (5)	1			clear	0	absent	0	shaded	2	stagnant	0	medium	1	101-500m	1	(absent);	0
Somali	Korahe	Kebridehar	Elehare	Kebridehar	Concrete well ("birka")	13	6.74583	44.3543	6.74583, 44.3543	Yes	1	6	0	0	6	An. stephenis (6)	1			clear	0	absent	0	shaded	2	stagnant	0	medium	1	≤100m	0	(absent);	0
Somali	Korahe	Kebridehar	Elehare	Kebridehar	Concrete well ("birka")	13	6.74651	44.358	6.74651, 44.35801	Yes	1	9	0	0	9	An. stephenis (9)	1			clear	0	absent	0	shaded	2	stagnant	0	medium	1	101-500m	1	(absent);	0
Somali	Korahe	Kebridehar	Elehare	Kebridehar	Concrete well ("birka")	13	6.74548	44.3553	6.74548, 44.35532	No	0	0	0	0	0	None				clear	0	absent	0	sunlit	0	stagnant	0	medium	1	≤100m	0	(absent);	0
Somali	Korahe	Kebridehar	Elehare	Kebridehar	Concrete well ("birka")	13	6.74579	43.357	6.74579, 43.35696	No	0	0	0	0	0	None				turbid	1	absent	0	sunlit	0	flowing	1	medium	1	101-500m	1	(Present-tadpole);	1
Somali	Korahe	Kebridehar	Elehare	Kebridehar	Tires	7	6.74548	44.3553	6.74548, 44.35532	No	0	0	0	0	0	None				clear	0	absent	0	sunlit	0	stagnant	0	small	0	≤100m	0	(absent);	0
Somali	Korahe	Kebridehar	Elehare	Kebridehar	Tires	7	6.74579	43.357	6.74579, 43.35696	No	0	0	0	0	0	None				clear	0	absent	0	sunlit	0	stagnant	0	small	0	≤100m	0	(absent);	0
Somali	Korahe	Kebridehar	Ferjeno	Kebridehar	Concrete well ("birka")	13	6.65949	44.3211	6.659495, 44.32112	Yes	1	0	0	5	5	None				turbid	1	absent	0	sunlit	0	stagnant	0	small	0	≤100m	0	(absent);	0
Amhara	Oromo	Bati	Fura	Bati	Barrel/drum/tank	1	11.1792	40.0554	11.1792333333333, 40.0554	Yes	1	0	52	0	52					clear	0	absent	0	sunlit	0	stagnant	0	small	0	≤100m	0	(absent);	0
Amhara	Oromo	Bati	Fura	Bati	Buckets	12	11.1676	40.0548	11.1676, 40.0547666666667	No	0	0	0	0	0					turbid	1	absent	0	sunlit	0	stagnant	0	small	0	≤100m	0	(absent);	0
Amhara	Oromo	Bati	Fura	Bati	Buckets	12	11.17	40.0567	11.1700166666667, 40.0567166666667	No	0	0	O	O	0					turbid	1	absent	0	sunlit	0	stagnant	0	#VALUE!	#VALUE!	≤100m	0	(absent,);	0
Amhara	Oromo	Bati	Fura	Bati	Buckets	12	11.1702	40.0572	11.1701833333333, 40.0572166666667	No	0	0	O	O	0					turbid	1	absent	0	sunlit	0	stagnant	0	#VALUE!	#VALUE!	≤100m	0	(absent,);	0
Amhara	Oromo	Bati	Fura	Bati	Concrete well ("birka")	13	11.1701	40.0566	11.17015, 40.0565833333333	Yes	1	0	83	13	96					turbid	1	absent	0	sunlit	0	stagnant	0	large	2	101-500m	1	(Present-tadpol, frogs, insects);	1
Amhara	Oromo	Bati	Fura	Bati	Polyethylene plastic sheeting	16	11.1798	40.0557	11.1798166666667, 40.0557333333333	Yes	1	0	61	17	78					turbid	1	absent	0	sunlit	0	stagnant	0	medium	1	101-500m	1	(absent);	0
Amhara	Oromo	Bati	Fura	Bati	Puddle	5	11.174	40.0553	11.1740333333333, 40.0552666666667	No	0	0	0	0	0					turbid	1	absent	0	sunlit	0	flowing	1	medium	1	101-500m	1	(absent);	0
Amhara	Oromo	Bati	Fura	Bati	Puddle	5	11.1852	40.0343	11.1852333333333, 40.0342666666667	No	0	0	0	0	0					turbid	1	absent	0	sunlit	0	stagnant	0	small	0	≤100m	0	(present-tadpole);	1
Amhara	Oromo	Bati	Fura	Bati	Puddle	5	11.1908	40.047	11.1908, 40.0469666666667	No	0	0	0	0	0					turbid	1	absent	0	sunlit	0	stagnant	0	small	0	101-500m	1	(absent);	0
Amhara	Oromo	Bati	Fura	Bati	Puddle	5	11.194	40.0469	11.1940333333333, 40.0468833333333	Yes	1	0	81	0	81					turbid	1	absent	0	sunlit	0	stagnant	0	medium	1	≤100m	0	(absent); floating algae	0
Amhara	Oromo	Bati	Fura	Bati	Puddle	5	11.1945	40.0474	11.1945333333333, 40.04735	Yes	1	0	23	0	23					turbid	1	absent	0	sunlit	0	stagnant	0	small	0	≤100m	0	(absent); floating algae	0
Amhara	Oromo	Bati	Fura	Bati	Puddle	5	11.1954	40.0362	11.19545, 40.0362	Yes	1	11	21	0	32	An. gambiae s.l (5);				clear	0	absent	0	sunlit	0	stagnant	0	small	0	≤100m	0	(absent); floating algae	0
Amhara	Oromo	Bati	Fura	Bati	Puddle	5	11.1959	40.0358	11.19595, 40.03575	No	0	0	0	0	0					turbid	1	absent	0	sunlit	0	stagnant	0	small	0	101-500m	1	(Present-frogs, tadpole);	1
Amhara	Oromo	Bati	Fura	Bati	Puddle	5	11.1971	40.0354	11.1971166666667, 40.0353666666667	Yes	1	0	13	0	13					clear	0	absent	0	sunlit	0	stagnant	0	large	2	101-500m	1	(absent);	0
Amhara	Oromo	Bati	Fura	Bati	Puddle	5	11.1988	40.035	11.1987833333333, 40.0349666666667	No	0	0	0	0	0					clear	0	absent	0	sunlit	0	flowing	1	small	0	101-500m	1	(Present-frogs, insects, tadpoles,	1
Amhara	Oromo	Bati	Fura	Bati	Stream margins/edge	6	11.1696	40.058	11.1696166666667, 40.0579666666667	No	0	0	O	O	0					turbid	1	absent	0	sunlit	0	stagnant	0	small	0	101-500m	1	(absent);	0
Amhara	Oromo	Bati	Fura	Bati	Stream margins/edge	6	11.17	40.0582	11.16995, 40.0581833333333	No	0	0	O	O	0					clear	0	absent	0	sunlit	0	flowing	1	medium	1	101-500m	1	(absent);	0
Amhara	Oromo	Bati	Fura	Bati	Stream margins/edge	6	11.1691	40.0574	11.1690833333333, 40.0573833333333	No	0	0	O	O	0					clear	0	absent	0	sunlit	0	flowing	1	medium	1	>500m	2	(absent);	0
Amhara	Oromo	Bati	Fura	Bati	Tires	7	#VALUE!	40.0557	#VALUE!	Yes	1	13	24	53	90	An. stephensi (6);	1	1	1	turbid	1	absent	0	sunlit	0	stagnant	0	small	0	101-500m	1	(present-tadpole);	1
Amhara	Oromo	Bati	Fura	Bati	Tires	7	#VALUE!	40.0638	#VALUE!	Yes	1	12	17	20	49	An. stephensi (3);	1	1	1	turbid	1	absent	0	sunlit	0	stagnant	0	small	0	101-500m	1	(present-tadpole);	1
Oromia	East Shoa	Fentale	Gelcha	Metehara	Puddle	5	8.87203	39.91996	8.87203, 39.91996	No	0	0	0	0	0					turbid	1	absent	0	sunlit	0	stagnant	0	small	0	101-500m	1	(Absent);	0
Afar	3	Gewane	Gel-ela Dura	Gewane	Barrel/drum/tank	1	10.1643	40.5602	10.1642666666667, 40.5602333333333	No	0	0	17	5	22					clear	0	absent	0	sunlit	0	stagnant	0	small	0	≤100m	0	(absent);	0
Afar	3	Gewane	Gel-ela Dura	Gewane	Buckets	12	10.1644	40.5603	10.1644333333333, 40.56035	No	0	0	0	0	0					turbid	1	absent	0	sunlit	0	stagnant	0	small	0	≤100m	0	(absent);	0
Afar	3	Gewane	Gel-ela Dura	Gewane	Buckets	12	10.1646	40.5605	10.1646, 40.5605333333333	Yes	1	0	0	9	9					turbid	1	absent	0	sunlit	0	stagnant	0	small	0	≤100m	0	(absent);	0
Afar	3	Gewane	Gel-ela Dura	Gewane	Irrigation/drainage canal	10	10.1613	40.5626	10.1612833333333, 40.5625666666667	No	0	0	41	0	42					clear	0	absent	0	sunlit	0	flowing	1	small	0	101-500m	1	(present-tadpol; floating algae	1
Afar	3	Gewane	Gel-ela Dura	Gewane	Irrigation/drainage canal	10	10.1601	40.5622	10.16015, 40.5621833333333	No	0	0	0	0	0					turbid	1	present	1	sunlit	0	stagnant	0	medium	1	101-500m	1	(present-tadpol; floating algae	1
Afar	3	Gewane	Gel-ela Dura	Gewane	Pond	4	10.1595	40.5619	10.1595333333333, 40.5619166666667	No	0	0	0	0	0					turbid	1	absent	0	sunlit	0	stagnant	0	medium	1	101-500m	1	(present-tadpol;	1
Afar	3	Gewane	Gel-ela Dura	Gewane	Puddle	5	10.1609	40.5624	10.1608666666667, 40.5624166666667	Yes	1	35	31	0	67	An. gambiae s.l (10)				clear	0	present	1	sunlit	0	stagnant	0	medium	1	≤100m	0	(present-tadpol; floating algae	1
Afar	3	Gewane	Gel-ela Dura	Gewane	Puddle	5	10.1608	40.5624	10.16085, 40.56245	Yes	1	17	21	5	44	An. gambiae s.l (5)			1	clear	0	present	1	sunlit	0	stagnant	0	medium	1	≤100m	0	(absent); floating algae	0
Afar	3	Gewane	Gel-ela Dura	Gewane	Puddle	5	10.1635	40.5617	10.1634833333333, 40.5617166666667	No	0	0	0	0	0					clear	0	present	1	sunlit	0	stagnant	0	medium	1	≤100m	0	(present-tadpoles); floating algae	1
Afar	3	Gewane	Gel-ela Dura	Gewane	Puddle	5	10.1642	40.5602	10.1642333333333, 40.5601666666667	Yes	1	38	0	0	38	An. gambiae s.l (15)				turbid	1	absent	0	sunlit	0	stagnant	0	medium	1	≤100m	0	(absent); floating algae	0
Afar	3	Gewane	Gel-ela Dura	Gewane	Puddle	5	10.1642	40.5601	10.1641666666667, 40.5601166666667	Yes	1	0	29	0	29					turbid	1	absent	0	sunlit	0	stagnant	0	small	0	101-500m	1	(present-tadpoles, insects); floating algae	1
Afar	3	Gewane	Gel-ela Dura	Gewane	Puddle	5	10.1626	40.5586	10.1625666666667, 40.5585833333333	No	0	0	0	0	0					turbid	1	absent	0	sunlit	0	stagnant	0	medium	1	≤100m	0	(absent); floating algae	0
Afar	3	Gewane	Gel-ela Dura	Gewane	Puddle	5	10.1644	40.5603	10.16435, 40.5602833333333	No	0	0	15	3	18					turbid	1	absent	0	sunlit	0	stagnant	0	medium	1	≤100m	0	(present-tadpoles, insects); floating algae	1
Afar	3	Gewane	Gel-ela Dura	Gewane	Puddle	5	10.1645	40.5602	10.1645166666667, 40.56015	No	0	0	0	0	0					turbid	1	absent	0	sunlit	0	stagnant	0	small	0	101-500m	1	(present-tadpoles, insects); floating algae	1
Afar	3	Gewane	Gel-ela Dura	Gewane	Swamps/Marsh	3	10.162	40.5628	10.1619666666667, 40.5628166666667	No	0	0	0	0	1					turbid	1	present	1	partly	1	flowing	1	small	0	≤100m	0	(present-tadpol; floating algae	1
Afar	3	Gewane	Gel-ela Dura	Gewane	Swamps/Marsh	3	10.1638	40.5606	10.1638, 40.5606333333333	Yes	1	21	11	0	33	An. gambiae s.l (7)				turbid	1	present	1	partly	1	stagnant	0	medium	1	>500m	2	(present-tadpoles; floating algae	1
Afar	3	Gewane	Gel-ela Dura	Gewane	Swamps/Marsh	3	10.164	40.5601	10.1639833333333, 40.5600666666667	Yes	1	9	15	0	25	An. gambiae s.l (5)				turbid	1	present	1	sunlit	0	stagnant	0	small	0	≤100m	0	(present-tadpoles; floating algae	1
Afar	3	Gewane	Gel-ela Dura	Gewane	Swamps/Marsh	3	10.1641	40.5602	10.1640833333333, 40.5601833333333	Yes	1	0	21	5	27					turbid	1	present	1	sunlit	0	stagnant	0	small	0	≤100m	0	(present-tadpoles; floating algae	1
Afar	3	Gewane	Gel-ela Dura	Gewane	Swamps/Marsh	3	10.1637	40.56	10.1636666666667, 40.55995	No	0	0	0	0	0					turbid	1	present	1	sunlit	0	flowing	1	small	0	101-500m	1	(present-tadpoles; floating algae	1
Amhara	Oromo	Bati	Gerba	Bati	Barrel/drum/tank	1	11.1653	39.9342	11.16525, 39.93415	No	0	0	0	0	0					clear	0	absent	0	sunlit	0	stagnant	0	small	0	≤100m	0	(absent);	0
Amhara	Oromo	Bati	Gerba	Bati	Barrel/drum/tank	1	11.167	39.9319	11.16705, 39.9319	Yes	1	50	38	0	88	An. gambiae s.l (4); An. pretoriensis (12); An. demeilloni (7)				clear	0	absent	0	sunlit	0	stagnant	0	medium	1	101-500m	1	(absent);	0
Amhara	Oromo	Bati	Gerba	Bati	Barrel/drum/tank	1	11.1671	39.932	11.1671333333333, 39.932	Yes	1	17	9	3	0	An. gambiae s.l (2); An. pretoriensis (7); An. demeilloni (3)			1	clear	0	absent	0	sunlit	0	stagnant	0	medium	1	101-500m	1	(absent);	0
Amhara	Oromo	Bati	Gerba	Bati	Barrel/drum/tank	1	11.1689	39.9305	11.1689, 39.9304833333333	Yes	1	20	37	0	57	An. pretoriensis (10)				clear	0	absent	0	partly	1	stagnant	0	small	0	≤100m	0	(absent);	0
Amhara	Oromo	Bati	Gerba	Bati	Barrel/drum/tank	1	11.1672	39.9322	11.1672333333333, 39.93215	Yes	1	0	33	5	38					turbid	1	absent	0	sunlit	0	stagnant	0	small	0	≤100m	0	(absent);	0
Amhara	Oromo	Bati	Gerba	Bati	Barrel/drum/tank	1	11.1676	39.9352	11.1676333333333, 39.9352	No	0	0	0	0	0					clear	0	absent	0	sunlit	0	stagnant	0	small	0	≤100m	0	(absent);	0
Amhara	Oromo	Bati	Gerba	Bati	Buckets	12	11.1675	39.935	11.16745, 39.9350166666667	No	0	0	0	0	0					turbid	1	absent	0	partly	1	stagnant	0	small	0	≤100m	0	(absent);	0
Amhara	Oromo	Bati	Gerba	Bati	Buckets	12	11.1691	39.9372	11.1691166666667, 39.9371833333333	Yes	1	0	13	4	17					clear	0	absent	0	partly	1	stagnant	0	small	0	≤100m	0	(absent);	0
Amhara	Oromo	Bati	Gerba	Bati	Car wash	11	11.1695	39.9412	11.1695, 39.9412	No	0	0	0	0	0					turbid	1	absent	0	partly	1	stagnant	0	medium	1	≤100m	0	(absent);	0
Amhara	Oromo	Bati	Gerba	Bati	Polyethylene plastic sheeting	16	11.1694	39.9413	11.1694333333333, 39.94135	Yes	1	0	31	0	31					clear	0	absent	0	sunlit	0	stagnant	0	medium	1	101-500m	1	(Present-tadpole, frog);	1
Amhara	Oromo	Bati	Gerba	Bati	Polyethylene plastic sheeting	16	11.1696	39.9341	11.16959, 39.9340833333333	Yes	1	0	37	0	37					turbid	1	absent	0	sunlit	0	stagnant	0	medium	1	101-500m	1	(Present-tadpole, frog);	1
Amhara	Oromo	Bati	Gerba	Bati	Pond	4	11.1687	39.9359	11.1687166666667, 39.9359333333333	Yes	1	0	122	0	122					turbid	1	absent	0	partly	1	stagnant	0	small	0	≤100m	0	(absent);	0
Amhara	Oromo	Bati	Gerba	Bati	Pond	4	11.1704	39.9378	11.1703833333333, 39.9377666666667	No	0	0	0	0	0					turbid	1	absent	0	partly	1	stagnant	0	small	0	≤100m	0	(Present-frog, tadpole, insects);	1
Amhara	Oromo	Bati	Gerba	Bati	Puddle	5	11.1579	39.9321	11.1578666666667, 39.9321333333333	Yes	1	0	69	18	87					turbid	1	absent	0	sunlit	0	stagnant	0	small	0	101-500m	1	(present-tadpole, spiders, frogs);	1
Amhara	Oromo	Bati	Gerba	Bati	Puddle	5	11.158	39.9323	11.1580333333333, 39.9323	Yes	1	14	15	0	29	An. gambiae (s.l.) (4)				turbid	1	absent	0	partly	1	stagnant	0	small	0	≤100m	0	(absent);	0
Amhara	Oromo	Bati	Gerba	Bati	Puddle	5	11.1659	39.9371	11.1659333333333, 39.9371166666667	yes	1	10	42	5	57	An. gambiae (s.l.) (3)			1	turbid	1	absent	0	sunlit	0	stagnant	0	small	0	≤100m	0	(absent);	0
Amhara	Oromo	Bati	Gerba	Bati	Puddle	5	11.1669	39.9315	11.1668833333333, 39.9314833333333	Yes	1	12	24	0	36	An. gambiae (s.l.) (4)				turbid	1	absent	0	sunlit	0	stagnant	0	small	0	≤100m	0	(absent);	0
Amhara	Oromo	Bati	Gerba	Bati	Puddle	5	11.167	39.9317	11.1669833333333, 39.9317	No	0	0	0	0	0					turbid	1	absent	0	sunlit	0	stagnant	0	small	0	≤100m	0	(absent);	0
Amhara	Oromo	Bati	Gerba	Bati	Puddle	5	11.1725	39.947	11.1724833333333, 39.9469666666667	No	0	0	0	0	0					turbid	1	absent	0	sunlit	0	stagnant	0	small	0	101-500m	1	(absent);	0
Amhara	Oromo	Bati	Gerba	Bati	Puddle	5	11.1727	39.9468	11.1726833333333, 39.9467833333333	No	0	0	0	0	0					clear	0	absent	0	sunlit	0	flowing	1	medium	1	101-500m	1	(present-frogs, tadpoles, insects);	1
Amhara	Oromo	Bati	Gerba	Bati	Puddle	5	11.1744	39.9485	11.17435, 39.9485166666667	Yes	1	0	59	3	62					turbid	1	absent	0	sunlit	0	flowing	1	medium	1	101-500m	1	(present-frogs, tadpoles, insects);	1
Amhara	Oromo	Bati	Gerba	Bati	Puddle	5	11.1747	39.9479	11.1746833333333, 39.9478833333333	No	0	0	0	0	0					turbid	1	absent	0	sunlit	0	flowing	1	small	0	≤100m	0	(present-frogs, tadpoles, insects);	1
Amhara	Oromo	Bati	Gerba	Bati	Puddle	5	11.176	39.947	11.1760166666667, 39.94705	No	0	0	0	0	0					turbid	1	absent	0	sunlit	0	flowing	1	medium	1	101-500m	1	(present-frogs, tadpoles, insects);	1
Amhara	Oromo	Bati	Gerba	Bati	Stream margins/edge	6	11.1675	39.9366	11.1674833333333, 39.9366	No	0	0	0	0	0					clear	0	absent	0	sunlit	0	stagnant	0	medium	1	≤100m	0	(Present-tadpole, frog);	1
Amhara	Oromo	Bati	Gerba	Bati	Stream margins/edge	6	11.1802	39.934	11.18025, 39.9339833333333	No	0	0	0	0	0					clear	0	absent	0	sunlit	0	flowing	1	medium	1	101-500m	1	(Present-tadpole, frog);	1
Amhara	Oromo	Bati	Gerba	Bati	Stream margins/edge	6	11.1708	39.946	11.1708, 39.946	No	0	0	0	0	0					clear	0	absent	0	sunlit	0	stagnant	0	medium	1	>500m	2	(Present-tadpole, frog);	1
Amhara	Oromo	Bati	Gerba	Bati	Swamps/Marsh	3	11.1672	39.9321	11.16725, 39.9320666666667	Yes	1	0	42	7	49					turbid	1	present	1	partly	1	stagnant	0	medium	1	101-500m	1	(present-tadpole, frogs);	1
Amhara	Oromo	Bati	Gerba	Bati	Swamps/Marsh	3	11.1674	39.9312	11.1674166666667, 39.9312333333333	Yes	1	0	38	11	49					turbid	1	present	1	partly	1	stagnant	0	small	0	≤100m	0	(present-tadpole, frogs);	1
Amhara	Oromo	Bati	Gerba	Bati	Tires	7	11.1626	39.9371	11.1625666666667, 39.9371	Yes	1	0	43	39	82					turbid	1	absent	0	sunlit	0	stagnant	0	small	0	≤100m	0	(absent);	0
Amhara	Oromo	Bati	Gerba	Bati	Tires	7	11.1642	39.9365	11.1642333333333, 39.9364833333333	Yes	1	0	39	51	90					turbid	1	absent	0	sunlit	0	stagnant	0	small	0	≤100m	0	(absent);	0
Oromia	East Shoa	Adami Tulu-Jido-Kombol	Gerbi	Ziway	Puddle	5	7.95028	38.7189	7.95028, 38.71889	yes	1	17	38	0	55	An gambiae s.l(6), An pharoensis (4)				turbid	1	absent	0	sunlit	0	stagnant	0	small	0	≤100m	0	present	1
Oromia	East Shoa	Adami Tulu-Jido-Kombol	Gerbi	Ziway	Puddle	5	7.99139	38.7058	7.99139, 38.70583	yes	1	5	10	0	15	An pharoensis (9)				turbid	1	absent	0	sunlit	0	stagnant	0	small	0	≤100m	0	present	1
Somali	Jarar	Degehabur	Gerewo	Degehabur	Cemented floor	14	8.30272	43.5618	08.30272, 43.56181	Yes	1	0	9	5	14	None				clear	0	absent	0	sunlit	0	stagnant	0	medium	1	≤100m	0	(No predators);	0
Somali	Jarar	Degehabur	Gerewo	Degehabur	Concrete well ("birka")	13	8.0926	43.5906	08.09260, 43.59064	Yes	1	62	9	0	71	An. stephensi (62)	1			clear	0	absent	0	sunlit	0	stagnant	0	medium	1	≤100m	0	(No predators);	0
Somali	Jarar	Degehabur	Gerewo	Degehabur	Concrete well ("birka")	13	8.09326	43.5919	08.09326, 43.59191	Yes	1	96	0	0	96	An. stephensi (72)	1			turbid	1	absent	0	sunlit	0	stagnant	0	medium	1	101-500m	1	(No predators);	0
Somali	Jarar	Degehabur	Gerewo	Degehabur	Concrete well ("birka")	13	8.09352	43.5898	08.09352, 43.58977	Yes	1	125	24	0	149	An. stephensi (110)	1			turbid	1	absent	0	sunlit	0	stagnant	0	medium	1	≤100m	0	(No predators);	0
Somali	Jarar	Degehabur	Gerewo	Degehabur	Concrete well ("birka")	13	8.3783	43.5551	08.37830, 43.55505	No	0	0	0	0	0	None				clear	0	absent	0	sunlit	0	stagnant	0	medium	1	>500m	2	(absent);	0
Somali	Jarar	Degehabur	Gerewo	Degehabur	Concrete well ("birka")	13	8.01728	43.6014	08.01728, 43.60141	No	0	0	0	0	0	None				clear	0	absent	0	sunlit	0	stagnant	0	medium	1	>500m	2	(absent);	0
Somali	Jarar	Degehabur	Gerewo	Degehabur	Puddle	5	8.14129	43.5711	08.14129, 43.57114	No	0	0	0	0	0	None				clear	0	absent	0	sunlit	0	stagnant	0	medium	1	101-500m	1	(absent);	0
Somali	Jarar	Degehabur	Gerewo	Degehabur	Tires	7	8.09171	43.5911	08.09171, 43.59105	Yes	1	0	0	3	3	None				turbid	1	absent	0	sunlit	0	stagnant	0	small	0	≤100m	0	(absent);	0
Somali	Jarar	Degehabur	Gerewo	Degehabur	Tires	7	8.09464	43.5919	08.09464, 43.59188	No	0	0	0	0	0	None				turbid	1	present	1	sunlit	0	flowing	1	medium	1	≤100m	0	(No Predators);	0
Oromia	East Shoa	Dugda	Giraba Korke	Meki	Swamps/Marsh	3	8.12667	38.8056	8.12667, 38.80556	yes	1	32	13	0	45	An pharoensis (10)				clear	0	present	1	partly	1	stagnant	0	small	0	101-500m	1	present	1
Oromia	East Shoa	Dugda	Giraba Korke	Meki	Swamps/Marsh	3	8.11	38.7842	8.11, 38.78417	yes	1	25	61	0	86	An gambiae s.l(5)				clear	0	present	1	partly	1	stagnant	0	small	0	≤100m	0	present	1
Somali	Korahe	Kebridehar	Harar	Kebridehar	Concrete well ("birka")	13	6.67958	44.2221	6.67958, 44.22208	Yes	1	145	0	0	145	An. stephensi (145)	1			turbid	1	absent	0	shaded	2	stagnant	0	medium	1	≤100m	0	(absent);	0
Somali	Korahe	Kebridehar	Harar	Kebridehar	Concrete well ("birka")	13	6.6803	44.2218	6.6803, 44.22178	Yes	1	95	0	0	95	An. stephensi (95)	1			clear	0	absent	0	shaded	2	stagnant	0	medium	1	≤100m	0	(absent);	0
Somali	Korahe	Kebridehar	Harar	Kebridehar	Concrete well ("birka")	13	6.67927	44.2206	6.67927, 44.22057	No	0	0	0	0	0	None				turbid	1	absent	0	sunlit	0	stagnant	0	medium	1	101-500m	1	(present- spiders, and Macroinvertebrates such as Centipids);	1
Afar	1	Semera	Helomeli	Semera	Barrel/drum/tank	1	11.7539	41.0881	11.75395, 41.0881333333333	No	0	0	0	0						turbid	1	absent	0	sunlit	0	stagnant	0	small	0	≤100m	0	(absent); emergent algae	0
Afar	1	Semera	Helomeli	Semera	Barrel/drum/tank	1	11.7528	41.0876	11.7527833333333, 41.0875666666667	No	0	0	0	0						clear	0	absent	0	sunlit	0	stagnant	0	medium	1	≤100m	0	(absent); emergent algae	0
Afar	1	Semera	Helomeli	Semera	Buckets	12	11.7512	41.089	11.7512166666667, 41.089	No	0	0	0	0						turbid	1	absent	0	sunlit	0	stagnant	0	small	0	≤100m	0	(absent);	0
Afar	1	Semera	Helomeli	Semera	Buckets	12	11.7513	41.0891	11.7512666666667, 41.08905	No	0	0	0	0						turbid	1	absent	0	sunlit	0	stagnant	0	small	0	≤100m	0	(absent);	0
Afar	1	Semera	Helomeli	Semera	Buckets	12	11.7512	41.0888	11.75115, 41.0888166666667	Yes	1	0	15	0						turbid	1	absent	0	sunlit	0	stagnant	0	small	0	≤100m	0	(absent);	0
Afar	1	Semera	Helomeli	Semera	Irrigation/drainage canal	10	11.7516	41.0891	11.7516166666667, 41.0891166666667	Yes	1	23	61	0		An. gambiae (s.l.) (5)				turbid	1	absent	0	sunlit	0	stagnant	0	small	0	101-500m	1	(present-tadpoles, insects); emergent algae	1
Afar	1	Semera	Helomeli	Semera	Irrigation/drainage canal	10	11.7513	41.0888	11.75125, 41.0888166666667	Yes	1	0	31	7						turbid	1	absent	0	sunlit	0	stagnant	0	small	0	101-500m	1	(present-tadpoles, insects); emergent algae	1
Afar	1	Semera	Helomeli	Semera	Puddle	5	11.7509	41.0875	11.7509, 41.0875	Yes	1	17	50	0		An. gambiae (s.l.) (8)				turbid	1	absent	0	sunlit	0	stagnant	0	small	0	≤100m	0	(present-tadpoles, insects); emergent algae	1
Afar	1	Semera	Helomeli	Semera	Puddle	5	11.7509	41.0876	11.75095, 41.0875666666667	Yes	1	11	81	9		An. gambiae (s.l.) (6)				turbid	1	present	1	partly	1	stagnant	0	small	0	≤100m	0	(absent); emergent algae	0
Afar	1	Semera	Helomeli	Semera	Puddle	5	11.751	41.0877	11.7509666666667, 41.0877333333333	No	0	0	0	0						turbid	1	present	1	partly	1	stagnant	0	small	0	≤100m	0	(absent); emergent algae	0
Afar	1	Semera	Helomeli	Semera	Puddle	5	11.7552	41.0898	11.7551833333333, 41.0898	No	0	0	0	0						turbid	1	present	1	sunlit	0	stagnant	0	small	0	≤100m	0	(absent); emergent algae	0
Afar	1	Semera	Helomeli	Semera	Puddle	5	11.7551	41.09	11.7551166666667, 41.09	No	0	0	0	0						turbid	1	present	1	sunlit	0	stagnant	0	medium	1	≤100m	0	(present-tadpoles, insects); emergent algae	1
Afar	1	Semera	Helomeli	Semera	Puddle	5	11.7553	41.0898	11.7552666666667, 41.0898333333333	Yes	1	18	31	0		An. gambiae (s.l.) (10) and An. pharoensis (1)				turbid	1	absent	0	partly	1	stagnant	0	small	0	101-500m	1	(absent); emergent algae	0
Afar	1	Semera	Helomeli	Semera	Puddle	5	11.7507	41.0892	11.7507166666667, 41.0892333333333	No	0	0	0	0						turbid	1	absent	0	sunlit	0	stagnant	0	small	0	≤100m	0	(absent); emergent algae	0
Afar	1	Semera	Helomeli	Semera	Puddle	5	11.7495	41.0901	11.7495166666667, 41.0901333333333	Yes	1	0	11	0						turbid	1	absent	0	sunlit	0	stagnant	0	medium	1	101-500m	1	(present-tadpoles, insects); emergent algae	1
Afar	1	Semera	Helomeli	Semera	Puddle	5	11	41.0902	11, 41.0901666666667	Yes	1	0	15	0						turbid	1	present	1	sunlit	0	stagnant	0	medium	1	≤100m	0	(present-tadpoles, insects); emergent algae	1
Afar	1	Semera	Helomeli	Semera	Swamps/Marsh	3	11.7553	41.1237	11.75525, 41.1236833333333	No	0	0	0	0						turbid	1	present	1	sunlit	0	stagnant	0	small	0	≤100m	0	(present-tadpoles);	1
Afar	1	Semera	Helomeli	Semera	Swamps/Marsh	3	11.7555	41.1243	11.75555, 41.1242833333333	Yes	1	11	5	0		An. gambiae (s.l.) (5)				turbid	1	present	1	sunlit	0	stagnant	0	small	0	≤100m	0	(present-tadpoles);	1
Afar	1	Semera	Helomeli	Semera	Swamps/Marsh	3	11.7557	41.1244	11.7556833333333, 41.1243666666667	No	0	0	0	0						turbid	1	present	1	sunlit	0	stagnant	0	small	0	101-500m	1	(present-tadpoles);	1
Afar	1	Semera	Helomeli	Semera	Tires	7	11.7515	41.0888	11.75155, 41.0887833333333	Yes	1	0	7	3						turbid	1	absent	0	sunlit	0	stagnant	0	small	0	≤100m	0	(absent);	0
Afar	1	Semera	Helomeli	Semera	Tires	7	11.7512	41.089	11.7512166666667, 41.0889833333333	Yes	1	0	0	9						turbid	1	absent	0	sunlit	0	stagnant	0	small	0	≤100m	0	(absent);	0
Afar	1	Semera	Helomeli	Semera	Tires	7	11.7513	41.0894	11.75125, 41.08935	No	0	0	0	0						turbid	1	absent	0	sunlit	0	stagnant	0	small	0	≤100m	0	(absent);	0
Somali	Siti	Erer	Hurso	Dire Dawa	Puddle	5	09.60994	41.64047	09.60994, 41.64047	yes	1	32	54	2	88	An. stephensi (1); An. gambiae s.l. (7)	1	1	1	turbid	1	present	1	partly	1	stagnant	0	small	0	>500m	2	(yes);	1
Somali	Siti	Erer	Hurso	Dire Dawa	Puddle	5	09.61154	41.65410	09.61154, 41.65410	Yes	1	9	3	5	17	An. gambiae s.l. (18) and An. pretoriensis (14)				clear	0	absent	0	sunlit	0	stagnant	0	small	0	>500m	2	(yes);	1
Somali	Siti	Erer	Hurso	Dire Dawa	Puddle	5	09.61141	41.66665	09.61141, 41.66665	Yes	1	96	0	0	96	An. gambiae s.l. (25)				clear	0	absent	0	sunlit	0	flowing	1	small	0	>500m	2	(no);	0
Somali	Shabelle	Godey	Illan 16	Godey	Cemented floor	14	6.10116	44.5446	06.10116, 44.54463	Yes	1	0	9	0	9	None				turbid	1	absent	0	shaded	2	stagnant	0	medium	1	101-500m	1	(No predators);	0
Somali	Shabelle	Godey	Illan 16	Godey	Concrete well ("birka")	13	6.1012	43.5441	06.10120, 43.54414	Yes	1	0	18	0	18	None				turbid	1	absent	0	shaded	2	stagnant	0	small	0	≤100m	0	(No predators);	0
Somali	Shabelle	Godey	Illan 16	Godey	Concrete well ("birka")	13	6.10164	44.5441	06.10164, 44.54406	Yes	1	0	25	0	25	None				turbid	1	absent	0	partly	1	stagnant	0	medium	1	≤100m	0	(No predator);	0
Somali	Shabelle	Godey	Illan 17	Godey	Cemented floor	14	6.11456	43.5487	06.11456, 43.54866	Yes	1	0	6	0	6	None				turbid	1	absent	0	shaded	2	stagnant	0	medium	1	≤100m	0	(No predator);	0
Somali	Shabelle	Godey	Illan 17	Godey	Concrete well ("birka")	13	6.11547	43.5485	06.11547, 43.54845	Yes	1	0	3	7	10	None				turbid	1	absent	0	shaded	2	stagnant	0	small	0	≤100m	0	(No predators);	0
Afar	1	Semera	Kedebora	Semera	Barrel/drum/tank	1	11.7395	40.9896	11.73955, 40.9896166666667	Yes	1	47	9	11		An. stephensi (18)	1	1	1	turbid	1	absent	0	partly	1	stagnant	0	small	0	101-500m	1	(absent),	0
Afar	1	Semera	Kedebora	Semera	Buckets	12	11.7426	40.9913	11.7425833333333, 40.9913333333333	No	0	0	0	0						turbid	1	absent	0	sunlit	0	stagnant	0	small	0	≤100m	0	(absent),	0
Afar	1	Semera	Kedebora	Semera	Buckets	12	11.7425	40.9912	11.7425166666667, 40.9912166666667	No	0	0	0	0						clear	0	absent	0	sunlit	0	stagnant	0	small	0	≤100m	0	(absent),	0
Afar	1	Semera	Kedebora	Semera	Pond	4	11.7389	40.9888	11.7389, 40.9888	No	0	0	0	0						turbid	1	absent	0	sunlit	0	stagnant	0	large	2	101-500m	1	(present-tadpoles, insects),	1
Afar	1	Semera	Kedebora	Semera	Pond	4	11.7387	40.9889	11.7387, 40.9889	Yes	1	0	21	0						turbid	1	absent	0	sunlit	0	stagnant	0	large	2	101-500m	1	(present-tadpoles, insects),	1
Afar	1	Semera	Kedebora	Semera	Pond	4	11.7385	40.9887	11.7385333333333, 40.9887333333333	No	0	0	0	0						turbid	1	absent	0	sunlit	0	stagnant	0	medium	1	101-500m	1	(present-tadpoles, insects),	1
Afar	1	Semera	Kedebora	Semera	Pond	4	11.739	40.989	11.7390166666667, 40.98895	No	0	0	0	0						turbid	1	absent	0	sunlit	0	stagnant	0	medium	1	101-500m	1	(present-tadpoles, insects),	1
Afar	1	Semera	Kedebora	Semera	Pond	4	11.7383	40.9884	11.7382666666667, 40.9884333333333	Yes	1	0	51	0						turbid	1	absent	0	sunlit	0	stagnant	0	small	0	101-500m	1	(present-tadpoles, insects),	1
Afar	1	Semera	Kedebora	Semera	Puddle	5	11.7412	40.9901	11.7411833333333, 40.9901	Yes	1	26	17	0		An. gambiae s.l. (13); An.stephensi (1)	1			clear	0	absent	0	sunlit	0	flowing	1	small	0	101-500m	1	(absent), emerging algae	0
Afar	1	Semera	Kedebora	Semera	Puddle	5	11.7402	40.9925	11.7401833333333, 40.9925166666667	No	0	0	0	0						clear	0	absent	0	sunlit	0	flowing	1	small	0	>500m	2	(absent), emerging algae	0
Afar	1	Semera	Kedebora	Semera	Puddle	5	11.7395	40.9909	11.7394833333333, 40.9908833333333	No	0	0	0	0						clear	0	absent	0	sunlit	0	stagnant	0	small	0	101-500m	1	(absent), emerging algae	0
Afar	1	Semera	Kedebora	Semera	Puddle	5	11.7395	40.991	11.73955, 40.9909666666667	No	0	0	0	0						clear	0	absent	0	sunlit	0	stagnant	0	small	0	101-500m	1	(absent), emerging algae	0
Afar	1	Semera	Kedebora	Semera	Puddle	5	11.7396	40.9909	11.7395833333333, 40.9908833333333	Yes	1	0	37	0						clear	0	absent	0	sunlit	0	stagnant	0	small	0	101-500m	1	(absent), emerging algae	0
Afar	1	Semera	Kedebora	Semera	Puddle	5	11.7397	40.9914	11.7397166666667, 40.9913833333333	No	0	0	0	0						clear	0	absent	0	sunlit	0	stagnant	0	small	0	101-500m	1	(absent), emerging algae	0
Afar	1	Semera	Kedebora	Semera	Puddle	5	11.7406	40.9888	11.7406333333333, 40.98875	Yes	1	0	29	3						turbid	1	absent	0	sunlit	0	flowing	1	small	0	≤100m	0	(absent), emerging algae	0
Afar	1	Semera	Kedebora	Semera	Puddle	5	11.7414	40.9903	11.7413666666667, 40.9902833333333	No	0	0	0	0						clear	0	absent	0	sunlit	0	stagnant	0	small	0	101-500m	1	(absent), emerging algae	0
Afar	1	Semera	Kedebora	Semera	Puddle	5	11.7409	40.9901	11.74095, 40.9900666666667	No	0	0	0	0						clear	0	absent	0	sunlit	0	flowing	1	small	0	101-500m	1	(absent), emerging algae	0
Afar	1	Semera	Kedebora	Semera	Puddle	5	11.742	40.9908	11.7419666666667, 40.9907833333333	Yes	1	17	0	0		An. gambiae s.l. (9)				clear	0	absent	0	sunlit	0	stagnant	0	small	0	101-500m	1	(absent), emerging algae	0
Afar	1	Semera	Kedebora	Semera	Puddle	5	11.7421	40.9909	11.7421, 40.9909	Yes	1	0	37	0		An. gambiae s.l. (5)				turbid	1	absent	0	sunlit	0	stagnant	0	medium	1	101-500m	1	(present-tadpoles, insects), emerging algae	1
Afar	1	Semera	Kedebora	Semera	Puddle	5	11.7413	40.9902	11.7412666666667, 40.9902	Yes	1	15	43	0						turbid	1	absent	0	sunlit	0	stagnant	0	medium	1	≤100m	0	(present-tadpoles, insects), emerging algae	1
Afar	1	Semera	Kedebora	Semera	Puddle	5	11.7412	40.9904	11.7412, 40.9903833333333	No	0	0	0	0						clear	0	absent	0	sunlit	0	stagnant	0	small	0	101-500m	1	(absent), emerging algae	0
Afar	1	Semera	Kedebora	Semera	Stream margins/edge	6	11.7344	40.9838	11.7343833333333, 40.9838333333333	No	0	0	0	0						clear	0	absent	0	sunlit	0	stagnant	0	small	0	101-500m	1	(present-tadpoles, insects),	1
Afar	1	Semera	Kedebora	Semera	Stream margins/edge	6	11.7343	40.9838	11.7343333333333, 40.9837666666667	Yes	1	0	17	0						clear	0	absent	0	sunlit	0	stagnant	0	small	0	101-500m	1	(present-tadpoles, insects),	1
Afar	1	Semera	Kedebora	Semera	Stream margins/edge	6	11.7343	40.9836	11.7343, 40.9835833333333	Yes	1	31	59	0		An. gambiae s.l. (17)				turbid	1	absent	0	sunlit	0	stagnant	0	small	0	101-500m	1	(present-tadpoles, insects),	1
Afar	1	Semera	Kedebora	Semera	Stream margins/edge	6	11.7353	40.9841	11.73525, 40.9841333333333	No	0	0	0	0						turbid	1	absent	0	sunlit	0	stagnant	0	medium	1	>500m	2	(present-tadpoles, insects),	1
Afar	1	Semera	Kedebora	Semera	Stream margins/edge	6	11.7351	40.9857	11.7350833333333, 40.9856833333333	Yes	1	14	0	0		An. gambiae s.l. (8)				turbid	1	absent	0	sunlit	0	stagnant	0	medium	1	>500m	2	(present-tadpoles, insects),	1
Afar	1	Semera	Kedebora	Semera	Stream margins/edge	6	11.7352	40.985	11.7351833333333, 40.9850333333333	Yes	1	0	55	3						turbid	1	absent	0	sunlit	0	stagnant	0	small	0	101-500m	1	(present-tadpoles, insects),	1
Afar	1	Semera	Kedebora	Semera	Stream margins/edge	6	11.7336	40.9857	11.7336166666667, 40.9857333333333	No	0	0	0	0						turbid	1	absent	0	sunlit	0	stagnant	0	medium	1	101-500m	1	(present-tadpoles, insects),	1
Afar	1	Semera	Kedebora	Semera	Tires	7	11.7429	40.9915	11.74285, 40.99145	Yes	1	0	0	9						turbid	1	absent	0	sunlit	0	stagnant	0	small	0	101-500m	1	(absent),	0
Afar	3	Gewane	Keroma	Gewane	Barrel/drum/tank	1	10.2165	40.703	10.2165, 40.703	Yes	1	0	29	0	29					clear	0	absent	0	sunlit	0	stagnant	0	medium	1	≤100m	0	(absent);	0
Afar	3	Gewane	Keroma	Gewane	Barrel/drum/tank	1	10.2218	40.7089	10.22185, 40.7089	No	0	0	0	0	0					clear	0	absent	0	sunlit	0	stagnant	0	medium	1	>500m	2	(absent);	0
Afar	3	Gewane	Keroma	Gewane	Cement water troughs	15	10.216	40.6835	10.2159666666667, 40.6835	No	0	0	0	0	0					clear	0	absent	0	sunlit	0	stagnant	0	medium	1	≤100m	0	(present-tadpole, frogs);	1
Afar	3	Gewane	Keroma	Gewane	Cement water troughs	15	10.2166	40.7027	10.2166333333333, 40.7026666666667	No	0	0	0	0	0					turbid	1	absent	0	sunlit	0	stagnant	0	medium	1	101-500m	1	(present-tadpole, frogs);	1
Afar	3	Gewane	Keroma	Gewane	Cement water troughs	15	10.2191	40.7032	10.2190833333333, 40.7032166666667	Yes	1	0	33	0	33					turbid	1	absent	0	sunlit	0	stagnant	0	medium	1	101-500m	1	(present-tadpole, frogs);	1
Afar	3	Gewane	Keroma	Gewane	Concrete well ("birka")	13	10.2128	40.703	10.2128166666667, 40.7030333333333	No	0	0	0	0	0					clear	0	absent	0	shaded	2	stagnant	0	large	2	≤100m	0	(absent;	0
Afar	3	Gewane	Keroma	Gewane	Concrete well ("birka")	13	10.2129	40.7032	10.2128833333333, 40.7032166666667	No	0	0	0	0	0					clear	0	absent	0	shaded	2	stagnant	0	large	2	≤100m	0	(absent;	0
Afar	3	Gewane	Keroma	Gewane	Concrete well ("birka")	13	10.2132	40.7035	10.2131833333333, 40.7035166666667	No	0	0	0	0	0					clear	0	absent	0	shaded	2	stagnant	0	large	2	≤100m	0	(absent;	0
Afar	3	Gewane	Keroma	Gewane	Irrigation/drainage canal	10	10.2159	40.6981	10.2159, 40.69805	No	0	0	0	0	0					clear	0	absent	0	sunlit	0	stagnant	0	medium	1	101-500m	1	(absent); emerging algae	0
Afar	3	Gewane	Keroma	Gewane	Irrigation/drainage canal	10	10.2157	40.6983	10.21575, 40.6983333333333	No	0	0	0	0	0					clear	0	absent	0	sunlit	0	stagnant	0	medium	1	101-500m	1	(absent); emerging algae	0
Afar	3	Gewane	Keroma	Gewane	Polyethylene plastic sheeting	16	10.2232	40.7091	10.2232, 40.7091166666667	No	0	0	0	0	0					turbid	1	absent	0	sunlit	0	stagnant	0	medium	1	>500m	2	(present-tadpole, frogs; insects); floating algae	1
Afar	3	Gewane	Keroma	Gewane	Polyethylene plastic sheeting	16	10.2131	40.7034	10.21305, 40.70335	Yes	1	0	19	0	19					clear	0	absent	0	sunlit	0	stagnant	0	medium	1	≤100m	0	(present-tadpole, frogs; insects); floating algae	1
Afar	3	Gewane	Keroma	Gewane	Pond	4	10.2148	40.701	10.2148166666667, 40.7009833333333	No	0	0	0	0	0					turbid	1	absent	0	sunlit	0	stagnant	0	large	2	101-500m	1	(present-tadpole, frogs); emergent algae	1
Afar	3	Gewane	Keroma	Gewane	Pond	4	10.2143	40.7012	10.2143, 40.7011833333333	No	0	0	0	0	0					turbid	1	absent	0	sunlit	0	stagnant	0	medium	1	101-500m	1	(present-tadpole, frogs);	1
Afar	3	Gewane	Keroma	Gewane	Puddle	5	10.2158	40.6968	10.21585, 40.6968333333333	No	0	0	0	0	0					turbid	1	absent	0	sunlit	0	stagnant	0	medium	1	101-500m	1	(absent); algae	0
Afar	3	Gewane	Keroma	Gewane	Puddle	5	10.2161	40.6979	10.2160833333333, 40.6979166666667	No	0	0	0	0	0					turbid	1	absent	0	sunlit	0	stagnant	0	small	0	101-500m	1	(absent); emerging algae	0
Afar	3	Gewane	Keroma	Gewane	Puddle	5	10.216	40.698	10.2159666666667, 40.6979833333333	No	0	0	0	0	0					turbid	1	absent	0	sunlit	0	stagnant	0	small	0	101-500m	1	(absent); emerging algae	0
Afar	3	Gewane	Keroma	Gewane	Puddle	5	10.2144	40.7013	10.2144166666667, 40.7013	No	0	0	0	0	0					turbid	1	absent	0	sunlit	0	stagnant	0	small	0	101-500m	1	(absent);	0
Afar	3	Gewane	Keroma	Gewane	Puddle	5	10.217	40.7007	10.2170166666667, 40.70075	No	0	0	0	0	0					turbid	1	absent	0	sunlit	0	stagnant	0	small	0	≤100m	0	(absent);	0
Afar	3	Gewane	Keroma	Gewane	Puddle	5	10.2149	40.7014	10.2149166666667, 40.7013833333333	No	0	0	0	0	0					turbid	1	absent	0	sunlit	0	stagnant	0	medium	1	≤100m	0	(absent);	0
Afar	3	Gewane	Keroma	Gewane	Tires	7	10.2149	40.7013	10.2149333333333, 40.70135	Yes	1	12	0	3	15	An. stephensi (6)	1	1	1	turbid	1	absent	0	sunlit	0	stagnant	0	small	0	≤100m	0	(absent;	0
Afar	Zone 3	Awash-7 Town	Kurkura	Awash	Barrel/drum/tank	1	9.03644	40.1967	9.0364414, 40.196654	yes	1	125	0	5	130	20 male and 5 female An stephensi	1	1	1	clear	0	absent	0	partly	1	stagnant	0	small	0	≤100m	0	(absent);	0
Afar	Zone 3	Awash-7 Town	Kurkura	Awash	Stream margins/edge	6	9.04166	40.2034	9.04166, 40.20341	No	0	0	0	0	0	Kurkura River				turbid	1	absent	0	sunlit	0	flowing	1	large	2	>500m	2	(absent);	0
Afar	Zone 3	Awash-7 Town	Kurkura	Awash	Stream margins/edge	6	9.11888	40.1741	9.11888, 40.17410	No	0	0	0	0	0	Awash-40 river				turbid	1	absent	0	sunlit	0	flowing	1	large	2	>500m	2	(absent);	0
Oromia	East Harerge	Kersa	Lange	Dire Dawa	Puddle	5	09.43922	41.79508	09.43922, 41.79508	Yes	1	0	59	13	72					clear	0	present	1	sunlit	0	stagnant	0	small	0	101-500m	1	(yes);	1
Oromia	East Harerge	Kersa	Lange	Dire Dawa	Puddle	5	09.43922	41.79509	09.43922, 41.79509	no	0	0	0	0	0					turbid	1	present	1	sunlit	0	stagnant	0	small	0	101-500m	1	(yes);	1
Oromia	East Harerge	Kersa	Lange	Dire Dawa	Puddle	5	09.43922	41.79510	09.43922, 41.79510	Yes	1	0	76	0	76					turbid	1	present	1	sunlit	0	stagnant	0	large	2	101-500m	1	(yes);	1
Somali	Jarar	Degehabur	Lebialan	Degehabur	Concrete well ("birka")	13	8.30578	43.5618	08.30578, 43.56181	Yes	1	59	20	0	79	An. stephensi (56);	1			turbid	1	absent	0	sunlit	0	stagnant	0	medium	1	≤100m	0	(absent);	0
Somali	Jarar	Degehabur	Lebialan	Degehabur	Concrete well ("birka")	13	8.29681	43.5622	08.29681, 43.56222	No	0	0	0	0	0	None				turbid	1	absent	0	sunlit	0	stagnant	0	small	0	≤100m	0	(absent);	0
Somali	Jarar	Degehabur	Lebialan	Degehabur	Concrete well ("birka")	13	8.29837	43.5623	08.29837, 43.56227	No	0	0	0	0	0	None				clear	0	absent	0	sunlit	0	flowing	1	medium	1	101-500m	1	(absent);	0
Somali	Jarar	Degehabur	Lebialan	Degehabur	Polyethylene plastic sheeting	16	8.30051	43.561	08.30051, 43.56096	Yes	1	64	8	9	81	An. stephensi (53);	1	1		turbid	1	absent	0	partly	1	stagnant	0	medium	1	≤100m	0	(No predators);	0
Somali	Jarar	Degehabur	Lebialan	Degehabur	Polyethylene plastic sheeting	16	8.30272	43.5618	08.30272, 43.56181	Yes	1	203	10	1	214	An. stephensi (167);	1	1	1	turbid	1	absent	0	sunlit	0	stagnant	0	small	0	≤100m	0	(absent,);	0
Somali	Jarar	Degehabur	Lebialan	Degehabur	Polyethylene plastic sheeting	16	08.30371,	43.5615	08.30371, 43.56153	Yes	1	132	0	0	132	An. stephensi (128);	1			turbid	1	absent	0	sunlit	0	stagnant	0	medium	1	≤100m	0	(No predators);	0
Somali	Jarar	Degehabur	Lebialan	Degehabur	Tires	7	8.29837	43.5623	08.29837, 43.56227	No	0	0	0	0	0	None				turbid	1	absent	0	sunlit	0	stagnant	0	small	0	≤100m	0	(absent,);	0
Somali	Jarar	Degehabur	Lebialan	Degehabur	Tires	7	8.30578	43.5618	08.30578, 43.56181	Yes	1	0	16	9	25	None				turbid	1	absent	0	sunlit	0	stagnant	0	small	0	101-500m	1	(No predators).	0
Dire Dawa	n/a	n/a	Lege dol	Dire Dawa	Stream margins/edge	6	09.58709	41.91674	09.58709, 41.91674	yes	1	117	271	26	414	An. gambiae s.l. (8), An. pretoriensis (2), An. ardensis (4)			1	clear	0	absent	0	partly	1	flowing	1	small	0	101-500m	1	(yes);	1
Dire Dawa	n/a	n/a	Lege dol	Dire Dawa	Stream margins/edge	6	09.58610	41.91806	09.58610, 41.91806	yes	1	89	63	19	171	An. gambiae s.l. (6)			1	clear	0	absent	0	partly	1	stagnant	0	small	0	101-500m	1	(no);	0
Amhara	Oromo	Bati	Mammed	Bati	Barrel/drum/tank	1	11.1355	40.0083	11.1354833333333, 40.0083	Yes	1	30	13	9	52	An. stephensi (6);	1	1	1	clear	0	absent	0	partly	1	stagnant	0	small	0	≤100m	0	(absent);	0
Amhara	Oromo	Bati	Mammed	Bati	Barrel/drum/tank	1	11.1357	40.0085	11.1356833333333, 40.0084833333333	Yes	1	55	11	5	71	An. stephensi (15);	1	1	1	clear	0	absent	0	sunlit	0	stagnant	0	medium	1	≤100m	0	(absent);	0
Amhara	Oromo	Bati	Mammed	Bati	Barrel/drum/tank	1	11.1363	40.0087	11.1363, 40.0086666666667	No	0	0	0	0	0					clear	0	absent	0	sunlit	0	flowing	1	small	0	≤100m	0	(absent);	0
Amhara	Oromo	Bati	Mammed	Bati	Barrel/drum/tank	1	11.1465	40.0074	11.1465, 40.0073666666667	No	0	0	0	0	0					clear	0	absent	0	sunlit	0	stagnant	0	small	0	≤100m	0	(absent);	0
Amhara	Oromo	Bati	Mammed	Bati	Buckets	12	11.1351	40.0068	11.1350833333333, 40.0068166666667	No	0	0	0	0	0					turbid	1	absent	0	sunlit	0	stagnant	0	small	0	≤100m	0	(Present-tadpole);	1
Amhara	Oromo	Bati	Mammed	Bati	Buckets	12	11.1369	40.0089	11.1369333333333, 40.0088833333333	Yes	1	0	9	3	12					clear	0	absent	0	sunlit	0	stagnant	0	small	0	≤100m	0	(absent);	0
Amhara	Oromo	Bati	Mammed	Bati	Cemented floor	14	11.1337	40.0024	11.1336833333333, 40.0024	Yes	1	80	43	0	123	An. gambiae s.l (6); An. pretoriensis (19); An. stephensi (22)	1			clear	0	absent	0	partly	1	stagnant	0	small	0	101-500m	1	(absent);	0
Amhara	Oromo	Bati	Mammed	Bati	Polyethylene plastic sheeting	16	11.1325	40.0022	11.1325, 40.0022333333333	Yes	1	0	19	9	28					turbid	1	absent	0	sunlit	0	stagnant	0	medium	1	101-500m	1	(absent);	0
Amhara	Oromo	Bati	Mammed	Bati	Polyethylene plastic sheeting	16	11.1365	40.0089	11.1364833333333, 40.00885	Yes	1	0	65	0	65					turbid	1	absent	0	sunlit	0	stagnant	0	medium	1	≤100m	0	(absent);	0
Amhara	Oromo	Bati	Mammed	Bati	Pond	4	11.1292	40.0019	11.1292333333333, 40.0019333333333	Yes	1	0	33	0	33					turbid	1	absent	0	sunlit	0	stagnant	0	large	2	>500m	2	(Present-tadpole);	1
Amhara	Oromo	Bati	Mammed	Bati	Puddle	5	11.1343	40.0031	11.1343333333333, 40.0031166666667	No	0	0	0	0	0					turbid	1	absent	0	sunlit	0	stagnant	0	small	0	101-500m	1	(Present-tadpole);	1
Amhara	Oromo	Bati	Mammed	Bati	Puddle	5	11.1347	40.0032	11.1346666666667, 40.0032166666667	No	0	0	0	0	0					turbid	1	absent	0	sunlit	0	stagnant	0	small	0	101-500m	1	(Present-tadpole);	1
Amhara	Oromo	Bati	Mammed	Bati	Puddle	5	11.1375	40.0095	11.1375333333333, 40.0095333333333	Yes	1	0	161	0	161					turbid	1	absent	0	sunlit	0	stagnant	0	medium	1	101-500m	1	(absent);	0
Amhara	Oromo	Bati	Mammed	Bati	Puddle	5	11.1387	40.0102	11.1387, 40.0102	No	0	0	0	0	0					turbid	1	absent	0	sunlit	0	stagnant	0	medium	1	≤100m	0	(absent);	0
Amhara	Oromo	Bati	Mammed	Bati	Puddle	5	11.1395	40.0107	11.13955, 40.0107	No	0	0	0	0	0					turbid	1	absent	0	sunlit	0	stagnant	0	small	0	101-500m	1	(Present-tadpole);	1
Amhara	Oromo	Bati	Mammed	Bati	Puddle	5	11.1395	40.0107	11.13955, 40.0107	No	0	0	0	0	0					turbid	1	absent	0	sunlit	0	stagnant	0	small	0	101-500m	1	(Present-tadpole);	1
Amhara	Oromo	Bati	Mammed	Bati	Puddle	5	11.1608	40.0127	11.1608166666667, 40.0127333333333	Yes	1	10	0	0	10	An. gambiae s.l (6);				turbid	1	absent	0	sunlit	0	stagnant	0	medium	1	101-500m	1	(absent);	0
Amhara	Oromo	Bati	Mammed	Bati	Puddle	5	11.1732	40.011	11.17325, 40.0110166666667	No	0	0	0	0	0					turbid	1	absent	0	partly	1	stagnant	0	small	0	101-500m	1	(Present-tadpole, frog);	1
Amhara	Oromo	Bati	Mammed	Bati	Stream margins/edge	6	11.1293	40.002	11.12925, 40.00195	No	0	0	0	0	0					clear	0	absent	0	partly	1	flowing	1	medium	1	>500m	2	(Present-tadpole);	1
Amhara	Oromo	Bati	Mammed	Bati	Stream margins/edge	6	11.1294	40.0023	11.1294166666667, 40.0023166666667	No	0	0	0	0	0					clear	0	absent	0	partly	1	stagnant	0	small	0	>500m	2	(absent;	0
Amhara	Oromo	Bati	Mammed	Bati	Tires	7	11.1349	40.0039	11.13495, 40.0039166666667	Yes	1	0	18	39	57					clear	0	absent	0	sunlit	0	stagnant	0	small	0	≤100m	0	(absent);	0
Amhara	Oromo	Bati	Mammed	Bati	Tires	7	11.1441	40.0083	11.14415, 40.0083	Yes	1	0	13	41	54					turbid	1	absent	0	sunlit	0	stagnant	0	small	0	≤100m	0	(absent);	0
Amhara	Oromo	Bati	Mammed	Bati	Tubs	8	11.1293	40.002	11.12925, 40.00195	Yes	1	0	13	5	18					turbid	1	absent	0	sunlit	0	stagnant	0	medium	1	>500m	2	(Present-tadpole);	1
Somali	Korahe	Kebridehar	Megala'ade	Kebridehar	Concrete well ("birka")	13	6.68578	44.3017	6.68578, 44.30167	No	0	0	0	0	0	None				turbid	1	absent	0	sunlit	0	stagnant	0	small	0	≤100m	0	(absent);	0
Somali	Korahe	Kebridehar	Megala'ade	Kebridehar	Concrete well ("birka")	13	6.68666	44.3034	6.68666, 44.30337	No	0	0	0	0	0	None				turbid	1	absent	0	sunlit	0	stagnant	0	large	2	101-500m	1	(absent);	0
Somali	Korahe	Kebridehar	Megala'ade	Kebridehar	Concrete well ("birka")	13	6.68999	44.3008	6.68999, 44.30076	No	0	0	0	0	0	None				turbid	1	absent	0	sunlit	0	stagnant	0	small	0	≤100m	0	(absent);	0
Somali	Korahe	Kebridehar	Megala'ade	Kebridehar	Polyethylene plastic sheeting	16	6.68743	44.3025	6.68743, 44.30254	No	0	0	0	0	0	None				clear	0	absent	0	shaded	2	stagnant	0	small	0	≤100m	0	(absent);	0
Somali	Korahe	Kebridehar	Megala'ade	Kebridehar	Polyethylene plastic sheeting	16	6.68831	44.3012	6.68831, 44.30117	Yes	1	0	0	4	4	None				turbid	1	absent	0	sunlit	0	stagnant	0	small	0	≤100m	0	(absent,);	0
Afar	3	Gewane	Meteka	Gewane	Puddle	5	9.9764	40.5424	9.9764, 40.5423833333333	Yes	1	12	13	0	25	An. gambiae s.l (1); An. stephensi (2)	1			turbid	1	absent	0	sunlit	0	stagnant	0	medium	1	101-500m	1	(Present-tadpoles);	1
Afar	3	Gewane	Meteka	Gewane	Puddle	5	9.96993	40.5397	9.96993333333333, 40.53965	No	0	0	0	0	0					turbid	1	absent	0	sunlit	0	stagnant	0	medium	1	≤100m	0	(absent);	0
Afar	3	Gewane	Meteka	Gewane	Puddle	5	9.96985	40.5396	9.96985, 40.5395833333333	Yes	1	43	59	0	102	An. gambiae s.l (21)				turbid	1	absent	0	sunlit	0	stagnant	0	small	0	≤100m	0	(absent);	0
Afar	3	Gewane	Meteka	Gewane	Puddle	5	9.9697	40.5395	9.9697, 40.5395333333333	Yes	1	39	0	0	39	An. gambiae s.l (21)				turbid	1	absent	0	sunlit	0	stagnant	0	small	0	≤100m	0	(absent);	0
Afar	3	Gewane	Meteka	Gewane	Puddle	5	9.96962	40.5395	9.96961666666667, 40.5395166666667	Yes	1	13	13	0	26	An. gambiae s.l (4)				turbid	1	absent	0	sunlit	0	stagnant	0	small	0	≤100m	0	(absent);	0
Afar	3	Gewane	Meteka	Gewane	Puddle	5	9.96825	40.539	9.96825, 40.5390333333333	No	0	0	0	0	0					turbid	1	absent	0	sunlit	0	stagnant	0	medium	1	≤100m	0	(absent);	0
Afar	3	Gewane	Meteka	Gewane	Puddle	5	9.96757	40.5388	9.96756666666667, 40.5387833333333	No	0	0	0	0	0					turbid	1	absent	0	sunlit	0	stagnant	0	small	0	≤100m	0	(absent);	0
Afar	3	Gewane	Meteka	Gewane	Puddle	5	9.96683	40.5381	9.96683333333333, 40.5381166666667	Yes	1	29	157	0	186	An. gambiae s.l (17)				turbid	1	present	1	sunlit	0	stagnant	0	large	2	≤100m	0	(present-tadpole, frog); floating algae	1
Afar	3	Gewane	Meteka	Gewane	Puddle	5	9.96765	40.538	9.96765, 40.5379833333333	No	0	0	0	0	0					turbid	1	absent	0	sunlit	0	stagnant	0	large	2	≤100m	0	(present-tadpole, frog);	1
Afar	3	Gewane	Meteka	Gewane	Puddle	5	9.96788	40.5383	9.96788333333333, 40.5383166666667	No	0	0	0	0	0					turbid	1	absent	0	sunlit	0	stagnant	0	large	2	≤100m	0	(present-tadpole, frog);	1
Afar	3	Gewane	Meteka	Gewane	Puddle	5	9.96762	40.5384	9.96761666666667, 40.53835	Yes	1	18	0	0	18	An. gambiae s.l (8)				turbid	1	present	1	sunlit	0	stagnant	0	small	0	≤100m	0	(absent); emergent and floating algae	0
Afar	3	Gewane	Meteka	Gewane	Puddle	5	9.96873	40.5392	9.96873333333333, 40.5391833333333	Yes	1	0	37	0	37					turbid	1	absent	0	partly	1	stagnant	0	medium	1	≤100m	0	(absent)	0
Afar	3	Gewane	Meteka	Gewane	Puddle	5	9.9695	40.5388	9.9695, 40.53885	Yes	1	0	191	0	191					turbid	1	present	1	partly	1	stagnant	0	large	2	≤100m	0	(absent); floating algae	0
Afar	3	Gewane	Meteka	Gewane	Puddle	5	9.96933	40.5387	9.96933333333333, 40.5386833333333	Yes	1	29	0	0	29	An. gambiae s.l (18)				turbid	1	present	1	partly	1	stagnant	0	large	2	≤100m	0	(absent); floating algae	0
Afar	3	Gewane	Meteka	Gewane	Puddle	5	9.97078	40.5394	9.97078333333333, 40.5394333333333	No	0	0	0	0	0					turbid	1	absent	0	sunlit	0	stagnant	0	small	0	≤100m	0	(Present-tadpoles);	1
Afar	3	Gewane	Meteka	Gewane	Puddle	5	9.97623	40.5422	9.97623333333333, 40.5421833333333	Yes	1	0	111	0	111					turbid	1	absent	0	sunlit	0	stagnant	0	small	0	101-500m	1	(Present-tadpoles);	1
Afar	3	Gewane	Meteka	Gewane	Swamps/Marsh	3	9.9684	40.5387	9.9684, 40.5387166666667	Yes	1	35	26	0	61	An. gambiae s.l (17)				clear	0	present	1	sunlit	0	stagnant	0	small	0	≤100m	0	(absent);	0
Afar	3	Gewane	Meteka	Gewane	Swamps/Marsh	3	9.96738	40.5386	9.96738333333333, 40.5386	Yes	1	13	81	0	94	An. gambiae s.l (5)				turbid	1	present	1	sunlit	0	stagnant	0	medium	1	≤100m	0	(present:-tadpoles, frogs, insects); floating algae	1
Afar	3	Gewane	Meteka	Gewane	Swamps/Marsh	3	9.97127	40.5376	9.97126666666667, 40.53755	Yes	1	9	139	11	159	An. gambiae s.l (4)			1	turbid	1	present	1	sunlit	0	stagnant	0	medium	1	≤100m	0	(present:-tadpoles, frogs, insects); floating algae	1
Afar	3	Gewane	Meteka	Gewane	Swamps/Marsh	3	9.97143	40.5377	9.97143333333333, 40.5377166666667	Yes	1	16	37	0	53	An. gambiae s.l (11)				turbid	1	present	1	sunlit	0	stagnant	0	large	2	≤100m	0	(present-tadpoles, insects); algae, grass	1
Afar	3	Gewane	Meteka	Gewane	Swamps/Marsh	3	9.97005	40.5393	9.97005, 40.5392666666667	No	0	0	0	0	0					turbid	1	present	1	sunlit	0	stagnant	0	small	0	≤100m	0	(absent);	0
Afar	3	Gewane	Meteka	Gewane	Swamps/Marsh	3	9.97563	40.5482	9.97563333333333, 40.5482166666667	No	0	0	0	0	0					clear	0	present	1	partly	1	stagnant	0	medium	1	>500m	2	(present-tadpoles, insects);	1
Afar	3	Gewane	Meteka	Gewane	Swamps/Marsh	3	9.97563	40.5482	9.97563333333333, 40.5482166666667	Yes	1	0	113	0	113					clear	0	present	1	sunlit	0	stagnant	0	large	2	>500m	2	(present-tadpoles, insects);	1
Afar	3	Gewane	Meteka	Gewane	Swamps/Marsh	3	9.97598	40.5483	9.97598333333333, 40.5483333333333	Yes	1	0	79	0	79					turbid	1	present	1	sunlit	0	stagnant	0	large	2	>500m	2	(present-tadpoles, insects);	1
Afar	3	Gewane	Meteka	Gewane	Swamps/Marsh	3	9.9761	40.5484	9.9761, 40.5483666666667	No	0	0	0	0	0					turbid	1	present	1	shaded	2	stagnant	0	large	2	>500m	2	(present-tadpoles, insects);	1
Afar	3	Gewane	Meteka	Gewane	Swamps/Marsh	3	9.97653	40.5486	9.97653333333333, 40.5486	Yes	1	0	59	0	59					turbid	1	present	1	shaded	2	stagnant	0	large	2	>500m	2	(present-tadpoles, insects);	1
Afar	3	Gewane	Meteka	Gewane	Swamps/Marsh	3	9.97673	40.5487	9.97673333333333, 40.5487	No	0	0	0	0	0					turbid	1	present	1	shaded	2	stagnant	0	large	2	>500m	2	(present-tadpoles, insects);	1
Afar	3	Gewane	Meteka	Gewane	Swamps/Marsh	3	9.97722	40.549	9.97721666666667, 40.5489833333333	No	0	0	0	0	0					clear	0	present	1	shaded	2	stagnant	0	large	2	>500m	2	(present-tadpoles, insects);	1
Afar	3	Gewane	Meteka	Gewane	Swamps/Marsh	3	9.97762	40.5492	9.97761666666667, 40.5492333333333	No	0	0	0	0	0					turbid	1	present	1	sunlit	0	flowing	1	large	2	>500m	2	(present-tadpoles, insects);	1
Afar	3	Gewane	Meteka	Gewane	Tires	7	9.96705	40.539	9.96705, 40.5390333333333	Yes	1	11	0	19	30	An. stephensi (8)	1	1	1	turbid	1	absent	0	sunlit	0	stagnant	0	small	0	≤100m	0	(absent);	0
Afar	3	Gewane	Meteka	Gewane	Tires	7	9.96775	40.5397	9.96775, 40.5397	Yes	1	18	0	29	47	An. stephensi (5)	1	1	1	turbid	1	absent	0	sunlit	0	stagnant	0	small	0	≤100m	0	(absent);	0
Afar	3	Gewane	Meteka	Gewane	Tires	7	9.97337	40.5406	9.97336666666667, 40.54055	Yes	1	81	31	49	161	An. stephensi (44)	1	1	1	turbid	1	absent	0	sunlit	0	stagnant	0	small	0	≤100m	0	(absent);	0
Afar	3	Gewane	Meteka	Gewane	Tires	7	9.9726	40.5405	9.9726, 40.5404666666667	Yes	1	43	28	43	114	An. stephensi (11)	1	1	1	turbid	1	absent	0	sunlit	0	stagnant	0	small	0	101-500m	1	(absent);	0
Afar	3	Gewane	Meteka	Gewane	Tires	7	9.96775	40.539	9.96775, 40.539	No	0	0	0	0	0					turbid	1	absent	0	sunlit	0	stagnant	0	small	0	≤100m	0	(absent);	0
Afar	3	Gewane	Meteka	Gewane	Tires	7	9.96738	40.5386	9.96738333333333, 40.5386	Yes	1	0	27	43	70					turbid	1	absent	0	sunlit	0	stagnant	0	small	0	≤100m	0	(absent);	0
Afar	3	Gewane	Meteka	Gewane	Tires	7	9.9671	40.5394	9.9671, 40.5394166666667	Yes	1	0	10	21	31					turbid	1	absent	0	sunlit	0	stagnant	0	small	0	≤100m	0	(absent);	0
Afar	3	Gewane	Meteka	Gewane	Tires	7	9.96793	40.5397	9.96793333333333, 40.53975	Yes	1	7	43	31	81	Male Anopheles spp. (4)				turbid	1	absent	0	sunlit	0	stagnant	0	small	0	≤100m	0	(absent);	0
Afar	3	Gewane	Meteka	Gewane	Tires	7	9.9719	40.5401	9.9719, 40.54005	Yes	1	0	0	19	19					turbid	1	absent	0	sunlit	0	stagnant	0	small	0	101-500m	1	(absent);	0
Afar	3	Gewane	Meteka	Gewane	Tires	7	9.9719	40.5401	9.9719, 40.54005	No	0	0	0	0	0					turbid	1	absent	0	shaded	2	stagnant	0	small	0	≤100m	0	(absent);	0
Afar	3	Gewane	Meteka	Gewane	Well	2	9.96825	40.5385	9.96825, 40.5385333333333	Yes	1	6	0	0	6	An. stephensi (3)	1			clear	0	absent	0	partly	1	stagnant	0	small	0	≤100m	0	(absent);	0
Afar	3	Gewane	Meteka	Gewane	Well	2	9.969	40.5392	9.969, 40.5392	Yes	1	4	0	3	7	An. stephensi (1)	1	1		clear	0	absent	0	sunlit	0	stagnant	0	small	0	≤100m	0	(absent);	0
Afar	3	Gewane	Meteka	Gewane	Well	2	9.96775	40.5397	9.96775, 40.5396666666667	Yes	1	4	113	0	117	Male Anopheles spp. (4)				clear	0	present	1	sunlit	0	stagnant	0	small	0	≤100m	0	(absent); emergent algae	0
Afar	3	Gewane	Meteka	Gewane	Well	2	9.96725	40.539	9.96725, 40.5389666666667	No	0	0	0	0	0					clear	0	absent	0	sunlit	0	stagnant	0	small	0	≤100m	0	(absent);	0
Afar	3	Gewane	Meteka	Gewane	Well	2	9.96703	40.539	9.96703333333333, 40.539	No	0	0	0	0	0					clear	0	absent	0	sunlit	0	stagnant	0	small	0	≤100m	0	(absent);	0
Afar	3	Gewane	Meteka	Gewane	Well	2	9.96692	40.5397	9.96691666666667, 40.5396833333333	No	0	0	0	0	0					clear	0	absent	0	sunlit	0	stagnant	0	small	0	≤100m	0	(absent);	0
Afar	3	Gewane	Meteka	Gewane	Well	2	9.96708	40.5393	9.96708333333333, 40.53935	No	0	0	0	0	0					clear	0	absent	0	sunlit	0	stagnant	0	small	0	≤100m	0	(absent);	0
Afar	3	Gewane	Meteka	Gewane	Well	2	9.96797	40.5398	9.96796666666667, 40.5397666666667	No	0	0	0	0	0					clear	0	absent	0	sunlit	0	stagnant	0	small	0	≤100m	0	(absent);	0
Afar	3	Gewane	Meteka	Gewane	Well	2	9.96828	40.5394	9.96828333333333, 40.5394333333333	No	0	0	0	0	0					clear	0	absent	0	sunlit	0	stagnant	0	small	0	≤100m	0	(absent);	0
Afar	3	Gewane	Meteka	Gewane	Well	2	9.9685	40.5393	9.9685, 40.5392833333333	No	0	0	0	0	0					clear	0	absent	0	sunlit	0	stagnant	0	small	0	≤100m	0	(absent);	0
Afar	3	Gewane	Meteka	Gewane	Well	2	9.96965	40.5389	9.96965, 40.5389166666667	No	0	0	0	0	0					clear	0	absent	0	sunlit	0	stagnant	0	small	0	≤100m	0	(absent);	0
Afar	3	Gewane	Meteka	Gewane	Well	2	9.97125	40.5395	9.97125, 40.53945	No	0	0	0	0	0					clear	0	absent	0	sunlit	0	stagnant	0	small	0	≤100m	0	(absent);	0
Afar	3	Gewane	Meteka	Gewane	Well	2	9.97103	40.5397	9.97103333333333, 40.5396666666667	No	0	0	0	0	0					clear	0	absent	0	shaded	2	stagnant	0	small	0	≤100m	0	(absent);	0
Afar	3	Gewane	Meteka	Gewane	Well	2	9.97095	40.5395	9.97095, 40.5395333333333	No	0	0	0	0	0					clear	0	absent	0	shaded	2	stagnant	0	small	0	≤100m	0	(absent);	0
Afar	3	Gewane	Meteka	Gewane	Well	2	9.971	40.5393	9.971, 40.53935	No	0	0	0	0	0					turbid	1	absent	0	shaded	2	stagnant	0	small	0	≤100m	0	(Present-tadpole);	1
Afar	1	Semera	Mudei	Semera	Buckets	12	11.7484	41.1167	11.7484333333333, 41.1166833333333	No	0	0	0	0	0					turbid	1	absent	0	sunlit	0	stagnant	0	small	0	≤100m	0	(absent);	0
Afar	1	Semera	Mudei	Semera	Buckets	12	11.7335	41.1168	11.7335166666667, 41.1167833333333	No	0	0	0	0	0					clear	0	absent	0	sunlit	0	stagnant	0	small	0	≤100m	0	(absent);	0
Afar	1	Semera	Mudei	Semera	Concrete well ("birka")	13	11.7342	41.1167	11.7341666666667, 41.1167	Yes	1	0	39	11	50					turbid	1	absent	0	sunlit	0	stagnant	0	large	2	≤100m	0	(absent);	0
Afar	1	Semera	Mudei	Semera	Irrigation/drainage canal	10	11.748	41.1178	11.7479666666667, 41.1177666666667	No	0	0	0	0	0					turbid	1	present	1	sunlit	0	stagnant	0	small	0	101-500m	1	(present-tadpoles);	1
Afar	1	Semera	Mudei	Semera	Irrigation/drainage canal	10	11.7459	41.1207	11.7459166666667, 41.1207333333333	Yes	1	0	32	0	32					clear	0	absent	0	partly	1	stagnant	0	medium	1	≤100m	0	(absent);	0
Afar	1	Semera	Mudei	Semera	Irrigation/drainage canal	10	11.7457	41.1207	11.74575, 41.1206833333333	No	0	0	0	0	0					turbid	1	absent	0	shaded	2	flowing	1	medium	1	≤100m	0	(present-tadpoles, fishes, insects);	1
Afar	1	Semera	Mudei	Semera	Irrigation/drainage canal	10	11.7503	41.1132	11.7503333333333, 41.1132	No	0	0	0	0	0					turbid	1	absent	0	sunlit	0	stagnant	0	small	0	≤100m	0	(tadpoles, fishes, insects)	1
Afar	1	Semera	Mudei	Semera	Irrigation/drainage canal	10	11.7512	41.1011	11.7512166666667, 41.1011	No	0	0	0	0	0					turbid	1	absent	0	sunlit	0	stagnant	0	medium	1	101-500m	1	(tadpoles, insects; fishes)	1
Afar	1	Semera	Mudei	Semera	Puddle	5	11.7479	41.1178	11.7478666666667, 41.1178166666667	No	0	0	0	0	0					turbid	1	absent	0	sunlit	0	stagnant	0	medium	1	≤100m	0	(absent);	0
Afar	1	Semera	Mudei	Semera	Puddle	5	11.746	41.1202	11.74595, 41.1202333333333	Yes	1	23	11	0	34	An. gambiae (s.l.) (19)				clear	0	absent	0	sunlit	0	stagnant	0	medium	1	101-500m	1	(present-tadpoles, insects);	1
Afar	1	Semera	Mudei	Semera	Puddle	5	11.7455	41.1211	11.7455333333333, 41.1210666666667	Yes	1	47	19	3	69	An. gambiae (s.l.) (41)			1	turbid	1	absent	0	sunlit	0	stagnant	0	small	0	≤100m	0	(present-tadpoles, insects); emergent algae	1
Afar	1	Semera	Mudei	Semera	Puddle	5	11.7455	41.1209	11.7455, 41.1209333333333	No	0	0	0	0	0					turbid	1	absent	0	sunlit	0	stagnant	0	small	0	101-500m	1	(present-tadpoles, insects); emergent algae	1
Afar	1	Semera	Mudei	Semera	Puddle	5	11.7455	41.1211	11.7455333333333, 41.1210666666667	No	0	0	0	0	0					turbid	1	absent	0	sunlit	0	stagnant	0	small	0	≤100m	0	(absent); emergent algae	0
Afar	1	Semera	Mudei	Semera	Puddle	5	11.7451	41.121	11.7451166666667, 41.1210166666667	Yes	1	19	41	17	77	An. gambiae (s.l.) (15)			1	turbid	1	absent	0	sunlit	0	stagnant	0	medium	1	101-500m	1	(absent); emergent algae	0
Afar	1	Semera	Mudei	Semera	Puddle	5	11.7451	41.121	11.7451333333333, 41.12105	Yes	1	0	0	0	0					turbid	1	absent	0	sunlit	0	stagnant	0	medium	1	101-500m	1	(absent); emergent algae	0
Afar	1	Semera	Mudei	Semera	Puddle	5	11.7449	41.121	11.7448833333333, 41.121	No	0	0	0	0	0					turbid	1	absent	0	sunlit	0	stagnant	0	small	0	>500m	2	(present-tadpoles, insects;	1
Afar	1	Semera	Mudei	Semera	Puddle	5	11.7449	41.121	11.7449, 41.1210333333333	Yes	1	0	25	0	25					turbid	1	absent	0	sunlit	0	stagnant	0	medium	1	>500m	2	(absent)	0
Afar	1	Semera	Mudei	Semera	Puddle	5	11.7502	41.1133	11.75025, 41.1132666666667	Yes	1	16	13	0	29	An. gambiae (s.l.) (12)				turbid	1	absent	0	sunlit	0	stagnant	0	medium	1	≤100m	0	(tadpoles, insects)	1
Afar	1	Semera	Mudei	Semera	Puddle	5	11.75	41.115	11.7499666666667, 41.1150166666667	No	0	0	0	0	0					turbid	1	absent	0	sunlit	0	stagnant	0	medium	1	≤100m	0	(tadpoles, insects; fishes)	1
Afar	1	Semera	Mudei	Semera	Puddle	5	11.7498	41.1017	11.7498, 41.1017166666667	Yes	1	0	33	0	33					turbid	1	absent	0	sunlit	0	stagnant	0	medium	1	≤100m	0	(tadpoles, insects; fishes)	1
Afar	1	Semera	Mudei	Semera	Swamps/Marsh	3	11.7479	41.1176	11.74795, 41.1176333333333	Yes	1	0	51	0	51					turbid	1	present	1	sunlit	0	stagnant	0	medium	1	101-500m	1	(present-tadpoles);	1
Afar	1	Semera	Mudei	Semera	Swamps/Marsh	3	11.748	41.1179	11.7480166666667, 41.1178666666667	Yes	1	27	17	0	44	An. gambiae (s.l.) (10)				turbid	1	present	1	sunlit	0	stagnant	0	small	0	≤100m	0	(present-tadpoles);	1
Afar	1	Semera	Mudei	Semera	Swamps/Marsh	3	11.7482	41.118	11.7481833333333, 41.11805	No	0	0	0	0	0					turbid	1	present	1	sunlit	0	stagnant	0	small	0	≤100m	0	(present-tadpoles);	1
Afar	1	Semera	Mudei	Semera	Swamps/Marsh	3	11.7499	41.1313	11.7499333333333, 41.13135	Yes	1	0	39	0	39					turbid	1	present	1	partly	1	stagnant	0	medium	1	101-500m	1	(tadpoles, insects);	1
Afar	1	Semera	Mudei	Semera	Swamps/Marsh	3	11.7502	41.1184	11.7502166666667, 41.1184333333333	No	0	0	0	0	0					turbid	1	present	1	partly	1	stagnant	0	medium	1	≤100m	0	(tadpoles, insects, fishes);	1
Afar	1	Semera	Mudei	Semera	Swamps/Marsh	3	11.75	41.1183	11.74995, 41.1183166666667	No	0	0	0	0	0					turbid	1	present	1	partly	1	stagnant	0	medium	1	101-500m	1	(tadpoles, insects,);	1
Afar	1	Semera	Mudei	Semera	Swamps/Marsh	3	11.7454	41.121	11.7454333333333, 41.12105	Yes	1	0	43	0	43					turbid	1	present	1	partly	1	stagnant	0	medium	1	101-500m	1	(present-tadpoles, insects);	1
Afar	1	Semera	Mudei	Semera	Swamps/Marsh	3	11.7452	41.1211	11.7451666666667, 41.1210833333333	No	0	0	0	0	0					turbid	1	present	1	shaded	2	stagnant	0	medium	1	101-500m	1	(absent);	0
Afar	1	Semera	Mudei	Semera	Tires	7	11.7503	41.1135	11.7502833333333, 41.1135333333333	No	0	0	0	0	0					turbid	1	absent	0	sunlit	0	stagnant	0	small	0	≤100m	0	(tadpoles)	1
Afar	1	Semera	Mudei	Semera	Tires	7	11.7503	41.1127	11.7503, 41.11275	Yes	1	0	0	51	51					turbid	1	absent	0	sunlit	0	stagnant	0	small	0	≤100m	0	(absent)	0
Afar	1	Semera	Mudei	Semera	Tires	7	11.7642	41.1011	11.7641833333333, 41.1011333333333	Yes	1	0	7	13	20					turbid	1	absent	0	sunlit	0	stagnant	0	small	0	≤100m	0	(absent)	0
Afar	1	Semera	Mudei	Semera	Well	2	11.7484	41.1171	11.7483833333333, 41.1170833333333	No	0	0	0	0	0					turbid	1	absent	0	sunlit	0	stagnant	0	small	0	≤100m	0	(absent);	0
Afar	1	Semera	Mudei	Semera	Well	2	11.7334	41.1169	11.7333833333333, 41.1168833333333	No	0	0	0	0	0					turbid	1	absent	0	shaded	2	stagnant	0	small	0	≤100m	0	(present-tadpole);	1
Afar	1	Semera	Mudei	Semera	Well	2	11.7485	41.1172	11.74855, 41.1172166666667	No	0	0	0	0	0					turbid	1	absent	0	sunlit	0	stagnant	0	small	0	≤100m	0	(absent);	0
Somali	Shabelle	Godey	Ownjir	Godey	Concrete well ("birka")	13	6.15958	43.5647	06.15958, 43.56471	No	0	0	0	0	0	None				turbid	1	absent	0	shaded	2	stagnant	0	medium	1	≤100m	0	(No predator);	0
Somali	Shabelle	Godey	Ownjir	Godey	Concrete well ("birka")	13	6.16539	43.5619	06.16539, 43.56189	No	0	0	0	0	0	None				turbid	1	absent	0	shaded	2	stagnant	0	large	2	≤100m	0	(No predators);	0
Somali	Shabelle	Godey	Ownjir	Godey	Polyethylene plastic sheeting	16	6.15958	43.5647	06.15958, 43.56471	Yes	1	0	0	6	6	None				turbid	1	absent	0	partly	1	stagnant	0	medium	1	≤100m	0	(No predators);	0
Somali	Jarar	Degehabur	Sendihille	Degehabur	Cemented floor	14	8.01728	43.6014	08.01728, 43.60141	No	0	0	0	0	0	None				clear	0	absent	0	shaded	2	stagnant	0	large	2	≤100m	0	(absent);	0
Somali	Jarar	Degehabur	Sendihille	Degehabur	Cemented floor	14	8.01731	43.6091	08.01731, 43.60911	No	0	0	0	0	0	None				clear	0	absent	0	shaded	2	stagnant	0	Large	2	≤100m	0	(absent);	0
Somali	Jarar	Degehabur	Sendihille	Degehabur	Concrete well ("birka")	13	8.01728	43.6014	08.01728, 43.60141	No	0	0	0	0	0	None				clear	0	absent	0	shaded	2	stagnant	0	small	0	≤100m	0	(absent);	0
Somali	Jarar	Degehabur	Sendihille	Degehabur	Concrete well ("birka")	13	8.01731	43.6091	08.01731, 43.60911	No	0	0	0	0	0	None				clear	0	absent	0	shaded	2	stagnant	0	small	0	≤100m	0	(absent);	0
Amhara	Oromo	Bati	Urungu	Bati	Barrel/drum/tank	1	11.2258	39.9587	11.2257833333333, 39.9587166666667	No	0	0	0	0	0					clear	0	absent	0	sunlit	0	stagnant	0	small	0	≤100m	0	(absent);	0
Amhara	Oromo	Bati	Urungu	Bati	Barrel/drum/tank	1	11.226	39.9597	11.226, 39.9597333333333	No	0	0	0	0	0					clear	0	absent	0	sunlit	0	stagnant	0	small	0	≤100m	0	(absent);	0
Amhara	Oromo	Bati	Urungu	Bati	Barrel/drum/tank	1	11.226	39.9578	11.2260166666667, 39.9578	Yes	1	0	55	0	55					clear	0	absent	0	sunlit	0	stagnant	0	medium	1	≤100m	0	(absent);	0
Amhara	Oromo	Bati	Urungu	Bati	Buckets	12	11.2258	39.9599	11.22585, 39.9599	Yes	1	0	12	6	18					turbid	1	absent	0	sunlit	0	stagnant	0	small	0	≤100m	0	(absent);	0
Amhara	Oromo	Bati	Urungu	Bati	Buckets	12	11.2262	39.9601	11.2261833333333, 39.9600666666667	No	0	0	0	0	0					turbid	1	absent	0	sunlit	0	stagnant	0	small	0	≤100m	0	(absent);	0
Amhara	Oromo	Bati	Urungu	Bati	Irrigation/drainage canal	10	11.2261	39.9608	11.2260666666667, 39.9608166666667	No	0	0	0	0	0					clear	0	absent	0	sunlit	0	flowing	1	medium	1	101-500m	1	(absent);	0
Amhara	Oromo	Bati	Urungu	Bati	Polyethylene plastic sheeting	16	11.2259	39.9578	11.2259166666667, 39.9578	Yes	1	0	157	5	162					turbid	1	absent	0	sunlit	0	stagnant	0	medium	1	101-500m	1	(Present-tadpole, frog);	1
Amhara	Oromo	Bati	Urungu	Bati	Puddle	5	11.21	39.9862	11.2100333333333, 39.9861666666667	Yes	1	50	111	0	161	An. gambiae s.l (13); An. pretoriensis (3); An. Stephensi (1)	1			turbid	1	absent	0	sunlit	0	stagnant	0	medium	1	101-500m	1	(absent); floating algae	0
Amhara	Oromo	Bati	Urungu	Bati	Puddle	5	11.2114	39.9803	11.2113833333333, 39.9803166666667	Yes	1	0	39	0	39					turbid	1	absent	0	sunlit	0	stagnant	0	medium	1	≤100m	0	(present-tadpole);	1
Amhara	Oromo	Bati	Urungu	Bati	Puddle	5	11.2116	39.9971	11.2115833333333, 39.9971166666667	No	0	0	0	0	0					turbid	1	absent	0	sunlit	0	stagnant	0	small	0	≤100m	0	(present-tadpole);	1
Amhara	Oromo	Bati	Urungu	Bati	Puddle	5	11.2117	39.9975	11.2117, 39.9975166666667	No	0	0	0	0	0					turbid	1	absent	0	sunlit	0	flowing	1	small	0	101-500m	1	(present-tadpole);	1
Amhara	Oromo	Bati	Urungu	Bati	Puddle	5	11.2157	39.997	11.2156666666667, 39.9969666666667	Yes	1	0	92	0	92					turbid	1	absent	0	sunlit	0	stagnant	0	medium	1	101-500m	1	(present-tadpole);	1
Amhara	Oromo	Bati	Urungu	Bati	Puddle	5	11.2257	39.9584	11.22575, 39.95845	No	0	0	0	0	0					turbid	1	absent	0	sunlit	0	stagnant	0	small	0	≤100m	0	(present-tadpole,); floating algae	1
Amhara	Oromo	Bati	Urungu	Bati	Puddle	5	11.2261	39.9588	11.2261166666667, 39.9588166666667	No	0	0	0	0	0					turbid	1	absent	0	sunlit	0	stagnant	0	small	0	≤100m	0	(present-tadpole,); floating algae	1
Amhara	Oromo	Bati	Urungu	Bati	Puddle	5	11.2262	39.9598	11.2262333333333, 39.9598	No	0	0	0	0	0					clear	0	absent	0	sunlit	0	stagnant	0	small	0	101-500m	1	(absent);	0
Amhara	Oromo	Bati	Urungu	Bati	Puddle	5	11.2264	39.9604	11.22635, 39.9604	No	0	0	0	0	0					turbid	1	absent	0	partly	1	stagnant	0	small	0	101-500m	1	(absent);	0
Amhara	Oromo	Bati	Urungu	Bati	Puddle	5	11.2264	39.961	11.22635, 39.9609833333333	Yes	1	35	0	0	35	An. gambiae s.l (8);				turbid	1	absent	0	sunlit	0	stagnant	0	small	0	≤100m	0	(absent); floating algae	0
Amhara	Oromo	Bati	Urungu	Bati	Puddle	5	11.2265	39.1275	11.2264833333333, 39.1275166666667	Yes	1	0	0	0	0					turbid	1	absent	0	sunlit	0	stagnant	0	small	0	101-500m	1	(present-tadpole, frogs);	1
Amhara	Oromo	Bati	Urungu	Bati	Stream margins/edge	6	11.2258	39.9601	11.22585, 39.9600666666667	No	0	0	0	0	0					turbid	1	absent	0	partly	1	stagnant	0	small	0	101-500m	1	(absent);	0
Amhara	Oromo	Bati	Urungu	Bati	Stream margins/edge	6	11.2262	39.9608	11.2261833333333, 39.9608166666667	No	0	0	0	0	0					clear	0	absent	0	sunlit	0	flowing	1	medium	1	101-500m	1	(absent);	0
Amhara	Oromo	Bati	Urungu	Bati	Swamps/Marsh	3	11.2259	39.9593	11.2258833333333, 39.9592666666667	Yes	1	0	121	0	121					clear	0	Present	1	sunlit	0	stagnant	0	medium	1	101-500m	1	(present-tadpole, frogs, insects,);	1
Amhara	Oromo	Bati	Urungu	Bati	Swamps/Marsh	3	11.226	39.1276	11.2260166666667, 39.1275666666667	Yes	1	0	53	0	53					turbid	1	present	1	shaded	2	stagnant	0	small	0	101-500m	1	(present-tadpole, frogs);	1
Amhara	Oromo	Bati	Urungu	Bati	Tires	7	11.2101	39.9865	11.2101333333333, 39.9864833333333	No	0	0	0	0	0					turbid	1	absent	0	sunlit	0	stagnant	0	small	0	101-500m	1	(present-tadpole);	1
Amhara	Oromo	Bati	Wedie	Bati	Barrel/drum/tank	1	11.0935	39.8012	11.0935333333333, 39.8012333333333	yes	1	0	10	0	10					clear	0	absent	0	partly	1	stagnant	0	small	0	≤100m	0	(absent);	0
Amhara	Oromo	Bati	Wedie	Bati	Barrel/drum/tank	1	11.0983	39.8245	11.0983, 39.8244666666667	yes	1	0	20	12	32					clear	0	absent	0	partly	1	stagnant	0	small	0	≤100m	0	(absent);	0
Amhara	Oromo	Bati	Wedie	Bati	Barrel/drum/tank	1	11.0985	39.8214	11.09855, 39.8214	yes	1	0	30	0	30					clear	0	absent	0	partly	1	stagnant	0	small	0	≤100m	0	(absent);	0
Amhara	Oromo	Bati	Wedie	Bati	Buckets	12	11.0952	39.8016	11.0952, 39.8015666666667	No	0	0	0	0	0					clear	0	absent	0	sunlit	0	stagnant	0	small	0	≤100m	0	(absent);	0
Amhara	Oromo	Bati	Wedie	Bati	Buckets	12	11.0835	39.8285	11.0835166666667, 39.8285166666667	no	0	0	38	9	47					turbid	1	absent	0	sunlit	0	stagnant	0	small	0	≤100m	0	(absent);	0
Amhara	Oromo	Bati	Wedie	Bati	Polyethylene plastic sheeting	16	11.0969	39.8024	11.0969166666667, 39.8024333333333	Yes	1	0	35	15	50					clear	0	absent	0	sunlit	0	stagnant	0	medium	1	≤100m	0	(present-tadpole);	1
Amhara	Oromo	Bati	Wedie	Bati	Polyethylene plastic sheeting	16	11.1004	39.8136	11.1003666666667, 39.8136	No	0	0	0	0	0					turbid	1	absent	0	partly	1	stagnant	0	medium	1	101-500m	1	(present-tadpole);	1
Amhara	Oromo	Bati	Wedie	Bati	Polyethylene plastic sheeting	16	11.1002	39.8118	11.1001833333333, 39.81185	no	0	0	0	0	0					turbid	1	absent	0	sunlit	0	stagnant	0	medium	1	≤100m	0	(absent);	0
Amhara	Oromo	Bati	Wedie	Bati	Pond	4	11.0974	39.8225	11.0973833333333, 39.8224666666667	Yes	1	45	15	0	60	An. pretoriensis (15),				clear	0	absent	0	sunlit	0	stagnant	0	medium	1	≤100m	0	(absent);	0
Amhara	Oromo	Bati	Wedie	Bati	Puddle	5	11.1137	39.8349	11.1137, 39.8349166666667	yes	1	0	28	0	28					turbid	1	present	1	partly	1	flowing	1	medium	1	101-500m	1	(Present-tadpole);	1
Amhara	Oromo	Bati	Wedie	Bati	Puddle	5	11.1236	39.8604	11.1236166666667, 39.8604166666667	yes	1	13	0	0	13	An. gambiae s.l. (6)				turbid	1	absent	0	sunlit	0	stagnant	0	small	0	≤100m	0	(absent);	0
Amhara	Oromo	Bati	Wedie	Bati	Puddle	5	11.1238	39.8609	11.1238166666667, 39.8609166666667	No	0	0	0	0	0					turbid	1	absent	0	sunlit	0	stagnant	0	small	0	≤100m	0	(Present-tadpole, frogs);	1
Amhara	Oromo	Bati	Wedie	Bati	Puddle	5	11.1253	39.8621	11.1252833333333, 39.86215	No	0	0	0	0	0					turbid	1	absent	0	sunlit	0	stagnant	0	small	0	≤100m	0	(Present-tadpole + frogs);	1
Amhara	Oromo	Bati	Wedie	Bati	Puddle	5	11.128	39.8625	11.1280333333333, 39.8625	yes	1	0	65	0	65					clear	0	absent	0	sunlit	0	stagnant	0	small	0	≤100m	0	(Presnt-tadpole);	1
Amhara	Oromo	Bati	Wedie	Bati	Puddle	5	11.1254	39.8623	11.1253833333333, 39.8622833333333	No	0	0	0	0	0					turbid	1	absent	0	sunlit	0	stagnant	0	medium	1	≤100m	0	(Present-tadpole + frogs);	1
Amhara	Oromo	Bati	Wedie	Bati	Stream margins/edge	6	11.116	39.8488	11.116, 39.8488	No	0	0	0	0	0					turbid	1	absent	0	sunlit	0	stagnant	0	medium	1	>500m	2	(Present-tadpole);	1
Amhara	Oromo	Bati	Wedie	Bati	Stream margins/edge	6	11.1336	39.8637	11.13365, 39.8637166666667	yes	1	0	50	0	50					clear	0	absent	0	sunlit	0	flowing	1	medium	1	101-500m	1	(absent);	0
Amhara	Oromo	Bati	Wedie	Bati	Swamps/Marsh	3	11.1252	39.8622	11.1251666666667, 39.8622166666667	yes	1	0	59	13	72					turbid	1	present	1	sunlit	0	stagnant	0	small	0	≤100m	0	(Present-tadpole);	1
Amhara	Oromo	Bati	Wedie	Bati	Tires	7	11.0908	39.8008	11.09085, 39.80075	yes	1	0	70	15	85					clear	0	absent	0	partly	1	stagnant	0	small	0	≤100m	0	(absent);	0
Amhara	Oromo	Bati	Wedie	Bati	Tires	7	11.0932	39.801	11.0932166666667, 39.801	yes	1	0	5	8	13					clear	0	absent	0	partly	1	stagnant	0	small	0	≤100m	0	(absent);	0
Oromia	East Harerge	Kersa	Weter	Dire Dawa	Irrigation/drainage canal	10	09.41156	41.75490	09.41156, 41.75490	No	0	0	0	0	0					turbid	1	present	1	sunlit	0	flowing	1	small	0	>500m	2	(no);	0
Oromia	East Harerge	Kersa	Weter	Dire Dawa	Irrigation/drainage canal	10	09.36064	41.77118	09.36064, 41.77118	yes	1	0	18	0	18					turbid	1	present	1	sunlit	0	flowing	1	small	0	≤100m	0	(yes);	1
Oromia	East Harerge	Kersa	Weter	Dire Dawa	Puddle	5	09.40114	41.76125	09.40114, 41.76125	No	0	0	0	0	0					turbid	1	present	1	sunlit	0	stagnant	0	small	0	≤100m	0	(no);	0
Oromia	East Harerge	Kersa	Weter	Dire Dawa	Puddle	5	09.37833	41.76962	09.37833, 41.76962	No	0	0	0	0	0					turbid	1	present	1	sunlit	0	stagnant	0	small	0	≤100m	0	(yes);	1
Oromia	East Shoa	Dugda	Woyo Gebriel	Meki	Puddle	5	8.10944	38.7831	8.10944, 38.78306	yes	1	10	15	0	25	An gambiae s.l(1)				turbid	1	absent	0	sunlit	0	stagnant	0	small	0	≤100m	0	absent	0
Oromia	East Shoa	Dugda	Woyo Gebriel	Meki	Puddle	5	8.10944	38.7833	8.10944, 38.78333	yes	1	6	3	0	9	An gambiae s.l(2)				turbid	1	absent	0	sunlit	0	stagnant	0	small	0	≤100m	0	absent	0

## Sheet: Codes
Larvsitecode			larvcode			turbcode			vegcode			shadecode			flowcode			surfcode			distcode			enemicode
1	Barrel/drum		0	no		0	clear		0	absent		0	sunlit		0	stagnant		0	small		0	≤100m		0	predators absent
2	Well		1	yes		1	turbid		1	present		1	partly		1	flowing		1	medium		1	101-500m		1	predators present
3	Swamps/Marsh											2	shaded					2	large		2	>500m
4	Pond
5	Puddle		Are there mosquito larvae in the potential larval site?			Is the water from the potential larval site turbid or clear?			Is there vegetation in the potential larval site?			Is the potential larval site shaded?			Is the water in the potential larval site stagnant or flowing?			What is the surface area of the potential larval sites (small= cm, medium = cm, large = cm)			What is the distance to the nearest residence?			Are there potential predators present in the potential larval site?
6	Stream margins/edge
7	Tires
8	Tubs
9	Jar
10	Irrigation/drainage canal
11	Car wash
12	Buckets
13	Concrete well ("birka")
14	Cemented floor
15	Concrete water troughs
16	Polyethylene plastic sheeting
17	Rain catchments
18	Waste water pit

## Sheet: Summary
Region	Nearest town	Kebele	Number of sites inspected	Number of sites positive for Anopheles stephensi	Number of sites positive for Aedes	Number of sites positive for An. stephensi and Aedes larvae
Afar	Semera	Mudei	34	0	5	0
Afar	Semera	Ali-Essa	26	0	5	0
Afar	Semera	Helomeli	22	0	4	0
Afar	Semera	Asboda	25	1	4	1
Afar	Semera	Kedebora	29	2	4	1
Afar	Gewane	Meteka	54	7	10	5
Afar	Gewane	Amesaburi	33	2	8	1
Afar	Gewane	Keroma	21	1	1	1
Afar	Gewane	Gel-ela Dura	19	0	5	0
Amhara	Bati	Wedie	20	0	6	0
Amhara	Bati	Degan	27	0	8	0
Amhara	Bati	Gerba	30	0	10	0
Amhara	Bati	Dur Ber	22	0	5	0
Amhara	Bati	Urungu	23	1	2	0
Amhara	Bati	Fura	20	2	4	2
Amhara	Bati	Mammed	23	3	7	2
Oromia	Metehara	Benti	6	1	1	0
Oromia	Metehara	Buse	5	0	1	0
Oromia	Metehara	Gelcha	1	0	0	0
Somali	Kebridehar	Danine	6	3	1	0
Somali	Kebridehar	Elehare	9	3	0	0
Somali	Kebridehar	Harar	3	2	0	0
Somali	Kebridehar	Dela'ade	5	1	1	0
Somali	Kebridehar	Dareselam	6	2	2	0
Somali	Kebridehar	Dudoet	5	2	0	0
Somali	Kebridehar	Ferjeno	1	0	1	0
Somali	Kebridehar	Megala'ade	5	0	1	0
Oromia	Meki	Derar Dalecha	8	0	0	0
Oromia	Meki	Bekele Girisa	4	0	0	0
Oromia	Meki	Giraba Korke	2	0	0	0
Oromia	Meki	Dodota Dembel	1	0	0	0
Oromia	Meki	Woyo Gebriel	2	0	0	0
Oromia	Ziway	Edo Kontola	5	0	0	0
Oromia	Ziway	Abine Germama	9	0	0	0
Oromia	Ziway	Gerbi	2	0	0	0
Dire Dawa	Dire Dawa	Butuji	1	1	1	1
Somali	Dire Dawa	Hurso	3	1	2	1
Oromia	Dire Dawa	Adele	3	0	2	0
Dire Dawa	Dire Dawa	Lege dol	2	0	2	0
Oromia	Dire Dawa	Lange	3	0	1	0
Oromia	Dire Dawa	Weter	4	0	0	0
Dire Dawa	Dire Dawa	Eje Aneni	1	0	0	0
Afar	Awash	Kurkura	3	1	1	1
Somali	Godey	Ownjir	3	0	1	0
Somali	Godey	Anakule	3	0	0	0
Somali	Godey	Adadle	10	1	3	0
Somali	Godey	Illan 16	3	0	0	0
Somali	Godey	Illan 17	2	0	1	0
Somali	Godey	Aelen	3	0	1	0
Somali	Degehabur	Sendihille	4	0	0	0
Somali	Degehabur	Gerewo	9	3	2	0
Somali	Degehabur	Antenna	6	0	1	0
Somali	Degehabur	Eaglele	3	0	0	0
Somali	Degehabur	Agesure	2	0	1	0
Somali	Degehabur	Lebialan	8	4	3	2
